# Supplementary material for: Unraveling the Molecular Signature of Extracellular Vesicles From Endometrial-Derived Mesenchymal Stem Cells: Potential Modulatory Effects and Therapeutic Applications
Source: Front Bioeng Biotechnol. 2019 Dec 20;7:431. doi: 10.3389/fbioe.2019.00431 (PMC6932983; doi:10.3389/fbioe.2019.00431)
Supplement: Supplementary file 3 [file Table_3.xlsx]

## Sheet: Supp-Table_3A
Supplementary Table 3A. microRNAs detected in EV-endMSCs. microRNA list displays those microRNAs detected with at least 10 TPM mapped reads on average in control samples (n=48). Hiperlinks to EXIQON data from each microRNA are provided. Total number of targeted genes per microRNA with Experimentally observed annotation in IPA database are shown. EV-endMSCs: Extracellular Vesicles derived from end…
microRNA (Link)	Sequence	Average TPM on EV-endMSCs	No. targeted genes with Experimentally observed annotation
hsa-let-7a-5p	TGAGGTAGTAGGTTGTATAGTT	847.75	131
hsa-miR-143-3p	TGAGATGAAGCACTGTAGCTC	549.75	11
hsa-miR-21-5p	TAGCTTATCAGACTGATGTTGA	522.25	44
hsa-let-7b-5p	TGAGGTAGTAGGTTGTGTGGTT	477.25	0
hsa-let-7f-5p	TGAGGTAGTAGATTGTATAGTT	266	0
hsa-miR-16-5p	TAGCAGCACGTAAATATTGGCG	224.25	197
hsa-miR-199a-3p	ACAGTAGTCTGCACATTGGTTA	200	13
hsa-miR-199b-3p	ACAGTAGTCTGCACATTGGTTA	142.75	0
hsa-miR-126-3p	TCGTACCGTGAGTAATAATGCG	136	8
hsa-let-7i-5p	TGAGGTAGTAGTTTGTGCTGTT	114.5	0
hsa-miR-26a-5p	TTCAAGTAATCCAGGATAGGCT	106	14
hsa-miR-142-3p	TGTAGTGTTTCCTACTTTATGGA	84.25	5
hsa-miR-29a-3p	TAGCACCATCTGAAATCGGTTA	75	59
hsa-miR-125b-5p	TCCCTGAGACCCTAACTTGTGA	62.25	80
hsa-miR-221-3p	AGCTACATTGTCTGCTGGGTTTC	60	22
hsa-let-7c-5p	TGAGGTAGTAGGTTGTATGGTT	51	0
hsa-miR-26b-5p	TTCAAGTAATTCAGGATAGGT	47.25	0
hsa-miR-103a-3p	AGCAGCATTGTACAGGGCTATGA	44.75	14
hsa-miR-27b-3p	TTCACAGTGGCTAAGTTCTGC	39.75	33
hsa-miR-10b-5p	TACCCTGTAGAACCGAATTTGTG	39.25	5
hsa-miR-486-5p	TCCTGTACTGAGCTGCCCCGAG	35.75	5
hsa-miR-223-3p	TGTCAGTTTGTCAAATACCCCA	34	9
hsa-miR-93-5p	CAAAGTGCTGTTCGTGCAGGTAG	33.25	46
hsa-miR-30a-5p	TGTAAACATCCTCGACTGGAAG	28.75	0
hsa-miR-23a-3p	ATCACATTGCCAGGGATTTCC	28.25	20
hsa-miR-126-5p	CATTATTACTTTTGGTACGCG	28	2
hsa-miR-191-5p	CAACGGAATCCCAAAAGCAGCTG	26	4
hsa-miR-122-5p	TGGAGTGTGACAATGGTGTTTG	25	55
hsa-miR-196b-5p	TAGGTAGTTTCCTGTTGTTGGG	23.75	9
hsa-miR-30e-5p	TGTAAACATCCTTGACTGGAAG	23.5	100
hsa-let-7e-5p	TGAGGTAGGAGGTTGTATAGTT	23	0
hsa-miR-25-3p	CATTGCACTTGTCTCGGTCTGA	22.75	21
hsa-miR-335-5p	TCAAGAGCAATAACGAAAAATGT	22.75	5
hsa-miR-24-3p	TGGCTCAGTTCAGCAGGAACAG	18	21
hsa-miR-34a-5p	TGGCAGTGTCTTAGCTGGTTGT	16	26
hsa-miR-30d-5p	TGTAAACATCCCCGACTGGAAG	15.5	0
hsa-miR-151a-3p	CTAGACTGAAGCTCCTTGAGG	15	0
hsa-miR-203a	GTGAAATGTTTAGGACCACTAG	15	5
hsa-miR-125a-5p	TCCCTGAGACCCTTTAACCTGTGA	14.5	0
hsa-miR-142-5p	CATAAAGTAGAAAGCACTACT	14	0
hsa-miR-23b-3p	ATCACATTGCCAGGGATTACC	13.75	0
hsa-miR-423-5p	TGAGGGGCAGAGAGCGAGACTTT	13.5	0
hsa-let-7g-5p	TGAGGTAGTAGTTTGTACAGTT	13.25	0
hsa-miR-145-5p	GTCCAGTTTTCCCAGGAATCCCT	13	44
hsa-miR-155-5p	TTAATGCTAATCGTGATAGGGGT	11.25	124
hsa-miR-425-5p	AATGACACGATCACTCCCGTTGA	11	0
hsa-miR-181a-5p	AACATTCAACGCTGTCGGTGAGT	10.75	18
hsa-miR-451a	AAACCGTTACCATTACTGAGTT	10	4

## Sheet: Supp-Table_3B
Supplementary Table 3B. Human genes targeted by the EV-endMSC microRNome. A total of 937 human genes were targeted by the microRNA set with Experimentally observed evidence (TPM > 10, on average in control samples) according to IPA annotations. EV-endMSCs: Extracellular Vesicles derived from endometrial MSCs; IPA: Ingenuity Pathway Analysis; TPM: Tags Per Million.
Gene	No. of targeting microRNAs
PTEN	8
CDK6	7
BCL2	5
CCND1	5
MET	5
CBFB	4
CDC25A	4
E2F3	4
F2	4
MYC	4
NOTCH1	4
PLAG1	4
PTGS2	4
VEGFA	4
BBC3	3
BCL2L11	3
BMPR2	3
CDKN1A	3
ESR1	3
HIPK3	3
IFRD1	3
IRS1	3
KLF4	3
KRAS	3
MAP2K4	3
MLLT1	3
MYB	3
NFIA	3
PIK3R1	3
PMAIP1	3
PURA	3
RUNX1	3
SLC38A1	3
SLC7A1	3
SMAD1	3
SMAD3	3
SMAD4	3
SMAD5	3
SYPL1	3
TAGLN	3
TGFBR2	3
TIMP3	3
TP53	3
TRPS1	3
VIM	3
WEE1	3
JUN	2
AICDA	2
ANAPC16	2
APAF1	2
ARID4B	2
AURKB	2
BACE1	2
BAK1	2
BAX	2
BCL2L1	2
BCL2L2	2
BMF	2
CCNA2	2
CCNE1	2
CD47	2
CDK4	2
CDKN1B	2
CDKN1C	2
CDKN2A	2
CFL2	2
CHORDC1	2
COL1A2	2
CREB1	2
CRKL	2
DICER1	2
DNMT3A	2
DTD1	2
DUSP2	2
E2F2	2
EIF4E	2
ENTPD4	2
FADD	2
FAM3C	2
FBXW7	2
FGF7	2
FNDC3B	2
FOXO1	2
FOXP1	2
GALNT7	2
GRB2	2
GYS1	2
H3F3A/H3F3B	2
HMGA1	2
HMGA2	2
HMOX1	2
IGF1	2
IGF1R	2
IL6R	2
IPO4	2
ITGA2	2
ITGB3	2
JAG1	2
JARID2	2
KIT	2
KRT19	2
KRT7	2
LAMC1	2
LIN28A	2
MAP2K1	2
MAPK7	2
MCL1	2
MDM2	2
MEF2C	2
MLLT11	2
MMP1	2
MYD88	2
MYLIP	2
MYO10	2
NAPG	2
NOTCH2	2
NPR3	2
NT5E	2
PAFAH1B2	2
PDCD4	2
PLK1	2
PNP	2
PPARG	2
PPP3CA	2
PRIM1	2
PXN	2
RAB27B	2
RASA1	2
RB1	2
RECK	2
RHOB	2
RUNX2	2
SEPT3	2
SLC45A3	2
SLC7A11	2
SPI1	2
Spry1	2
TCL1A	2
TMED3	2
TNF	2
TP63	2
TPM1	2
TPM3	2
TUSC2	2
UBE2I	2
VSNL1	2
WNT1	2
2700046G09Rik	1
AACS	1
AARSD1	1
ABCB1	1
ABCF2	1
ABHD10	1
ABHD16A	1
ABL1	1
ABRACL	1
ABTB1	1
ACBD3	1
ACP1	1
ACP2	1
ACSS1	1
ACTA2	1
ACTR1A	1
ACVR1	1
ACVR1B	1
ACVR2A	1
ADAM17	1
ADAMTS1	1
ADCY9	1
ADGRG1	1
ADORA2B	1
ADPGK	1
ADSS	1
AFF3	1
AGO1	1
AGO2	1
AGO3	1
AGO4	1
AGTR1	1
AHNAK	1
AJUBA	1
AKAP8	1
AKT3	1
AKTIP	1
ALDOA	1
ALOX5	1
AMIGO2	1
ANAPC1	1
ANK2	1
ANKFY1	1
ANLN	1
ANPEP	1
ANXA1	1
ANXA11	1
AP2A1	1
AP3M2	1
APLN	1
APP	1
ARFIP1	1
ARFIP2	1
ARHGDIA	1
ARID2	1
ARID3A	1
ARID3B	1
ARL10	1
ARL2	1
ARL5B	1
ARPC3	1
ASXL2	1
ATAD3B	1
ATAT1	1
ATF6	1
ATG3	1
ATG9A	1
ATP11A	1
ATP1A2	1
ATP2A2	1
ATP6AP1L	1
ATP6V0A1	1
ATP6V1C1	1
ATP6V1F	1
ATRX	1
AXIN2	1
B3GALT4	1
BACH1	1
BACH2	1
BAMBI	1
BCKDK	1
BCL6	1
BCL7A	1
BCLAF1	1
BDNF	1
BECN1	1
BET1	1
BMI1	1
BMP2K	1
BMPR1B	1
BNIP2	1
BNIP3L	1
BRCA1	1
BRPF3	1
BSG	1
BTG2	1
C11orf58	1
C17orf80	1
C2orf74	1
C8orf44-SGK3/SGK3	1
CA12	1
CACNA2D1	1
CADM1	1
CALCOCO2	1
CALU	1
CAMTA1	1
CAPG	1
CAPRIN1	1
CARD8	1
CARHSP1	1
CASP3	1
CASP6	1
CASP7	1
CAV2	1
CBLN2	1
CBX7	1
CCDC25	1
Ccl9	1
CCND3	1
CCNE2	1
CCNF	1
CCNG1	1
CCR5	1
CD276	1
CD320	1
CD44	1
CD69	1
CDC14A	1
CDC14B	1
CDC42	1
CDCA4	1
CDCP1	1
CDH5	1
CDIPT	1
CDK1	1
CDK5RAP1	1
CDK5RAP3	1
CDKAL1	1
CDX2	1
CEBPB	1
CEBPG	1
CEMIP2	1
CENPJ	1
CEP63	1
CEP72	1
CERS6	1
CES1	1
CHAF1A	1
CHD1	1
CHEK1	1
CHMP2A	1
CIAO2A	1
CLDN1	1
CLDN12	1
CLDN18	1
CLINT1	1
CNOT8	1
CNOT9	1
CNTN4	1
COIL	1
COL15A1	1
COL1A1	1
COL3A1	1
COL4A1	1
COL4A2	1
COL5A2	1
COL5A3	1
COMMD9	1
CPNE8	1
CREBL2	1
CRHBP	1
CRIM1	1
CRP	1
CS	1
CSDE1	1
CSF1R	1
CSHL1	1
CSNK1D	1
CTGF	1
CTLA4	1
CTNNB1	1
CTNNBIP1	1
CUL4B	1
CUX1	1
CXCL12	1
CXCL8	1
CYP1A1	1
CYP1B1	1
CYP2A6 (includes others)	1
CYP51A1	1
CYR61	1
DAD1	1
DCAF7	1
DCP2	1
DDIT4	1
DDR1	1
DDX19B	1
DFFA	1
DHFR	1
DHX40	1
DHX57	1
DIO3	1
DIRAS3	1
DLL1	1
DMTF1	1
DNAJB1	1
DNAJB4	1
DNAJC19	1
DNMT3B	1
DOCK5	1
DOCK7	1
DPP7	1
DRD3	1
DSG2	1
DSP	1
DSTYK	1
DUS1L	1
DUSP12	1
DUSP23	1
E2F1	1
E2F5	1
ECHDC1	1
EGFR	1
EGLN3	1
EGR2	1
EIF3J	1
EIF4EBP2	1
EIF4G2	1
ELAVL1	1
ELMOD2	1
ENPP6	1
EPHA2	1
ERBB2	1
ERBB3	1
ETS1	1
EZH2	1
F11R	1
FADS1	1
FADS2	1
FAM117B	1
FAM122C	1
FAM19A1	1
FAM69A	1
FANCD2	1
FAR1	1
FAS	1
FASLG	1
FBN1	1
FBXO28	1
FBXO32	1
FBXO33	1
FBXW11	1
FEN1	1
FGF2	1
FGFR1	1
FLI1	1
FLT3	1
FMNL2	1
FN1	1
FNDC3A	1
FOS	1
FOXJ3	1
FOXO3	1
FRAT2	1
FRG1	1
FSCN1	1
FUBP1	1
FUNDC2	1
FURIN	1
FXR2	1
G6PC3	1
GAK	1
GALNT1	1
GALNT10	1
GALNT13	1
GAS7	1
GATA6	1
GATD3A/GATD3B	1
GCA	1
GEMIN7	1
GFM1	1
GFPT1	1
GLCCI1	1
GMFB	1
GNA13	1
GNAI2	1
GNL3L	1
GOLGA5	1
GOLPH3L	1
GPAM	1
GPD2	1
GPR160	1
GPR37	1
GPX7	1
GRB10	1
GRIA2	1
GRPEL2	1
GSK3B	1
GSS	1
GSTM4	1
GTF2H1	1
GTPBP3	1
HACE1	1
HARS	1
HBP1	1
HDAC1	1
HDAC4	1
HDHD2	1
HERC6	1
HES1	1
HIST1H4A	1
HJV	1
HK2	1
HMGN3	1
HNRNPM	1
HOXA1	1
HOXA11	1
HOXA7	1
HOXB8	1
HOXC8	1
HOXD10	1
HOXD8	1
HPF1	1
HPGD	1
HSD17B12	1
HSDL1	1
HSDL2	1
HSP90B1	1
HSPA1A/HSPA1B	1
HTR1A	1
HYAL3	1
HYOU1	1
ICAM1	1
ICOS	1
ID1	1
ID2	1
ID3	1
IDH1	1
IFI16	1
IFIT5	1
IGF2BP1	1
IGF2BP2	1
IGF2BP3	1
IGF2R	1
IGFBP3	1
IGFBP5	1
IKBKB	1
IKBKE	1
IKZF1	1
IKZF4	1
IL13RA1	1
IL1RN	1
IL6	1
INPP5D	1
INSIG1	1
ITCH	1
ITGA5	1
JAK1	1
JUN/JUNB/JUND	1
KCNJ16	1
KCNN4	1
KCTD3	1
KDELC2	1
KIF23	1
KITLG	1
KLF13	1
KLF5	1
KLK10	1
KPNA3	1
KRT5	1
KRT85	1
LAMP2	1
LAMTOR3	1
LAMTOR5	1
LCLAT1	1
LDAH	1
LDOC1	1
LIFR	1
LIPA	1
LMNB1	1
LMNB2	1
LMO2	1
LOXL2	1
LPL	1
LRRC8C	1
LRRFIP1	1
LTN1	1
LUZP1	1
LY6K	1
LYPLA2	1
MAF	1
MAN1A1	1
MAP2	1
MAP2K7	1
MAP3K12	1
MAP4K4	1
MAPK11	1
MAPK12	1
MAPK14	1
MAPK3	1
MAPRE1	1
MAPRE2	1
MARC1	1
MARCKS	1
MARS2	1
MAT2A	1
MATR3	1
MAZ	1
MBNL1	1
MDFI	1
MDH2	1
MECP2	1
MED28	1
MEF2D	1
MEIS1	1
MEP1A	1
METTL7A	1
MGAT4A	1
MICA	1
MIF	1
mir-9	1
MLF1	1
MMP13	1
MMP14	1
MMP3	1
MOSPD2	1
MPDU1	1
MPZL1	1
MRM1	1
MRPL20	1
MRPS24	1
MRPS33	1
MSH2	1
MSI2	1
MTAP	1
MTOR	1
MTPN	1
MTRR	1
MUC1	1
MYBL2	1
MYCN	1
MYO1E	1
NAA15	1
NARS	1
NASP	1
NAV3	1
NCAM1	1
NCEH1	1
NCL	1
NCOA3	1
NDRG3	1
NDUFA4	1
NEDD4	1
NEUROD1	1
NF1	1
NF2	1
NFATC1	1
NFATC2IP	1
NFIB	1
NIPAL2	1
NLK	1
NOTCH4	1
NRAS	1
NT5C3A	1
NT5DC1	1
NUCB1	1
NUFIP2	1
NUMBL	1
NXN	1
ODC1	1
OGT	1
OMA1	1
OSBPL2	1
OSBPL8	1
OSBPL9	1
OSGEPL1	1
OSMR	1
OTULINL	1
P4HA2	1
PADI1	1
PAK5	1
PALM	1
PANX1	1
PARP8	1
PCDHB10	1
PCGF1	1
PCTP	1
PDCD6IP	1
PDE3A	1
PDLIM5	1
PDPK1	1
PELI1	1
PERP	1
PEX11B	1
PEX7	1
PGM1	1
PGRMC1	1
PHB	1
PHC2	1
PHF6	1
PHKB	1
PHLDB2	1
PICALM	1
PIGR	1
PIK3R2	1
PISD	1
PKD2	1
PKMYT1	1
PKN2	1
PLAU	1
PLXND1	1
PMS1	1
PNN	1
PODXL	1
POLD2	1
POLE3	1
POLE4	1
POLR2C	1
POM121/POM121C	1
PON2	1
POU4F2	1
PPIC	1
PPIF	1
PPL	1
PPM1D	1
PPP1R7	1
PPP2R2A	1
PPP2R5C	1
PPP3R1	1
PPP5C	1
PPT2	1
PRAF2	1
PRC1	1
PRDM1	1
PRDX6	1
PRIMPOL	1
PRKCA	1
PRKCI	1
PRPF40A	1
PRRC2A	1
PRRG4	1
PSAT1	1
PTGFRN	1
PTPA	1
PTPN11	1
PTPRJ	1
PTPRK	1
PTPRM	1
PTRH1	1
PWWP2A	1
PXDN	1
RAB11FIP1	1
RAB1B	1
RAB21	1
RAB23	1
RAB30	1
RAB34	1
RAB5C	1
RAB6A	1
RAB6B	1
RAB9B	1
RABGAP1L	1
RABIF	1
RABL6	1
RAD23B	1
RAD51C	1
RAF1	1
RAI14	1
RARS	1
RAS	1
RBL2	1
RBM19	1
RBM8A	1
RBMS1	1
RCN2	1
RCOR1	1
RDH10	1
RERE	1
RFFL	1
RFT1	1
RHEB	1
RHEBL1	1
RHOA	1
RHOG	1
RHOT1	1
RIDA	1
RIPK1	1
RNASEL	1
ROBO4	1
RP2	1
RPP38	1
RRP8	1
RTCA	1
RTKN	1
RTN4	1
RXRA	1
S100A9	1
S1PR1	1
SATB1	1
SCAMP1	1
SCD	1
SCN3A	1
SCYL1	1
SDCBP	1
SEC23A	1
SEC24A	1
SEC62	1
SERBP1	1
SERPINB5	1
SERPINE2	1
SESN1	1
SGPL1	1
SH3BP4	1
SHOC2	1
SHROOM2	1
SIGMAR1	1
SIRT1	1
SKAP2	1
SLA	1
SLC12A1	1
SLC12A2	1
SLC12A4	1
SLC16A10	1
SLC16A3	1
SLC1A4	1
SLC25A1	1
SLC25A13	1
SLC25A22	1
SLC25A24	1
SLC25A32	1
SLC30A1	1
SLC35A1	1
SLC35A4	1
SLC35B3	1
SLC38A2	1
SLC38A5	1
SLC4A10	1
SLC4A7	1
SLC9A3R2	1
SMAD2	1
SMC1A	1
SMO	1
SMOX	1
SNAP23	1
SNAP29	1
SOCS1	1
SOCS3	1
SOCS5	1
SOD2	1
SOD3	1
SOX5	1
SP1	1
SPARC	1
SPCS3	1
SPRED1	1
SPRR2C	1
SPRY2	1
SPRYD4	1
SPTB	1
SPTLC1	1
SQSTM1	1
SRC	1
SRF	1
SRM	1
SRPRA	1
SRPRB	1
SRSF10	1
ST14	1
ST18	1
STAT3	1
STMN1	1
STRN	1
STX1A	1
STX7	1
SUZ12	1
SWAP70	1
SYNE2	1
SYT4	1
TAB2	1
TACSTD2	1
TAF9B	1
TBCA	1
TBK1	1
TBX19	1
TCF21	1
TCF7L2	1
TDG	1
TENM2	1
TET1	1
TGFB3	1
TGFBR1	1
THBS1	1
THEM4	1
THRB	1
TIA1	1
TLR3	1
TLR4	1
TLR7	1
TM6SF1	1
TMCO1	1
TMED10	1
TMED2	1
TMED7	1
TMEM109	1
TMEM189-UBE2V1	1
TMEM251	1
TMEM41B	1
TMEM43	1
TMEM50B	1
TMEM59	1
TMEM87A	1
TNFAIP2	1
TNFAIP3	1
TNFRSF10A	1
TNFRSF10B	1
TNFSF9	1
TNRC6A	1
TOM1	1
TOMM34	1
TOP2A	1
TOR2A	1
TP53INP1	1
TPD52L2	1
TPI1	1
TPM2	1
TPPP3	1
TRA	1
TRAM1	1
TRIB1	1
TRIM32	1
TRIM63	1
TRIM71	1
TRIM9	1
TRIP13	1
TRMT1	1
TRMT13	1
TRPV6	1
TSPAN8	1
TTC9C	1
TTYH3	1
TUBB2A	1
TWF1	1
TXN2	1
TXNDC12	1
TXNRD1	1
TYMS	1
UAP1	1
UBAP2	1
UBE2J1	1
UBE2S	1
UBE4A	1
UCP2	1
UFL1	1
UGDH	1
UGP2	1
UGT2B15	1
UGT2B17	1
UGT2B28	1
UGT8	1
UHRF1	1
UNG	1
USF2	1
USP46	1
UTP15	1
UVRAG	1
VAMP3	1
VASN	1
VCAM1	1
VCAN	1
VPS39	1
VPS45	1
VSIR	1
VTI1B	1
WDFY1	1
WIPF1	1
WISP2	1
WNT3A	1
WNT5A	1
WT1	1
XPO6	1
YIF1B	1
YY1	1
ZBTB10	1
ZBTB7A	1
ZEB2	1
ZFP36L1	1
ZNF385A	1
ZNF559	1
ZNF622	1
ZYX	1
