# Supplementary material for: Unraveling the Molecular Signature of Extracellular Vesicles From Endometrial-Derived Mesenchymal Stem Cells: Potential Modulatory Effects and Therapeutic Applications
Source: Front Bioeng Biotechnol. 2019 Dec 20;7:431. doi: 10.3389/fbioe.2019.00431 (PMC6932983; doi:10.3389/fbioe.2019.00431)
Supplement: Supplementary file 4 [file Table_4.XLSX]

## Sheet: Supp-Table_4
Supplementary Table 4. Enrichment analysis of EV-endMSCs microTargets with Experimentally observed annotation (n=937 genes) using DAVID software. Different annotation databases were used. “Count” means the number of genes within the corresponding category annotation. The percentage represents the proportion of genes annotated within the category. The magnitude of the category enrichment is measur…
Original database	Category	Count	%	p value	Genes	Fold Enrichment	FDR Benjamini
GOTERM_MF_DIRECT	GO:0005515~protein binding	645	69.9566	2.29237e-39	MEF2C, CDIPT, PTGS2, TUBB2A, RP2, CRHBP, PPP2R5C, NAA15, STRN, MYLIP, CTNNB1, ACBD3, AGTR1, APP, FLI1, HTR1A, DIRAS3, MED28, BRPF3, SERPINE2, CTGF, OGT, FAS, RAB27B, CCNA2, MAP2K7, CDCA4, PTPRJ, PTPRK, BSG, PTPRM, CYP1A1, RCOR1, VPS45, RXRA, LIFR, MECP2, MRM1, BCL2L11, GRB10, DCAF7, TAGLN, JUN, BACE1, F2, MAPK3, MAPK7, CHORDC1, RAD23B, ADSS, GNAI2, ERBB3, ERBB2, HSD17B12, PRRC2A, DUSP12, BCL2L2, …	1.40364	2.60642e-36
KEGG_PATHWAY	hsa05206:MicroRNAs in cancer	85	9.21909	5.61683e-30	SLC45A3, KIF23, BMI1, E2F1, E2F2, E2F3, PTGS2, WNT3A, EZH2, DICER1, TP63, ZEB2, PDCD4, PTEN, HOXD10, CCNE2, BAK1, SPRY2, CCNE1, CASP3, CDKN2A, CD44, HMOX1, RHOA, MYC, EGFR, PRKCA, RECK, SOCS1, TP53, UBE2I, CDK6, HMGA2, IRS1, BCL2L11, DDIT4, CCND1, CRKL, SERPINB5, ST14, VEGFA, MDM2, MAPK7, STMN1, CYP1B1, MCL1, GRB2, ERBB3, ERBB2, VIM, BMPR2, IGF2BP1, BCL2L2, ITGB3, CCNG1, TRIM71, TPM1, TIMP3, KRAS…	3.94683	1.46599e-27
GOTERM_CC_DIRECT	GO:0005829~cytosol	296	32.1041	7.35763e-27	MEF2C, PDLIM5, PPP2R5C, S100A9, AURKB, MYLIP, CTNNB1, BAK1, APP, MYD88, SERPINE2, BRPF3, CTGF, RBM8A, SMOX, FAS, OGT, MAP2K7, ANAPC1, MECP2, VTI1B, BCL2L11, GRB10, TACSTD2, JUN, RARS, MAPK3, PGM1, HARS, MAPK7, ALDOA, ADSS, GNAI2, SRSF10, IGF2BP1, IGF2BP2, DUSP12, BCL2L2, CHEK1, BCL2L1, RFFL, IGF2BP3, PXN, TPI1, KRAS, GOLPH3L, GYS1, IDH1, LAMTOR5, ODC1, UAP1, PELI1, MAP2K1, BECN1, TGFBR2, MAP2K4, …	1.79014	4.7236e-24
KEGG_PATHWAY	hsa05200:Pathways in cancer	95	10.3037	5.2211e-26	GNA13, E2F1, E2F2, E2F3, FGF7, PTGS2, WNT3A, PPARG, TGFB3, SPI1, FASLG, FOXO1, CXCL12, PTEN, MMP1, CTNNB1, CCNE2, CDC42, FOS, AGTR1, CCNE1, WNT1, CASP3, CDKN2A, RHOA, FAS, FGF2, MYC, AKT3, EGFR, PRKCA, RXRA, TP53, FADD, CDK6, RB1, CDK4, SMO, CCND1, CRKL, JUN, VEGFA, MAPK3, MDM2, LAMC1, WNT5A, FGFR1, GNAI2, GRB2, ERBB2, EGLN3, KITLG, CXCL8, BCL2L1, KIT, TCF7L2, TPM3, IGF1R, KRAS, BCL2, RUNX1, AXIN…	3.21016	6.81353e-24
GOTERM_BP_DIRECT	GO:0045944~positive regulation of transcription from RNA polymerase II promoter	136	14.7505	8.14545e-26	MEF2C, RNASEL, HMGN3, LMO2, THRB, TBK1, WNT3A, TGFB3, TLR3, FOXO1, TLR4, JAG1, FOXO3, CBFB, HOXD10, CTNNB1, WNT1, APP, CDKN2A, S1PR1, FLI1, GATA6, OGT, EGFR, RXRA, YY1, DLL1, FADD, HES1, UHRF1, HOXD8, JUN, MAPK3, VEGFA, MAPK7, WNT5A, CAMTA1, DRD3, TAF9B, BMPR2, MYBL2, SRF, MEIS1, WT1, TCF21, HOXA7, RUNX1, PLAG1, ASXL2, KLF5, IKZF4, IKZF1, KLF13, MET, SMAD4, ARID3A, ARID3B, SMAD3, SMAD2, SMAD1, TE…	2.62451	3.6964e-22
KEGG_PATHWAY	hsa05161:Hepatitis B	54	5.85683	4.59436e-24	E2F1, E2F2, E2F3, TBK1, TGFB3, TLR3, FASLG, TLR4, PTEN, CCNE2, FOS, CCNE1, CASP3, MYD88, FAS, MYC, CCNA2, AKT3, PRKCA, EGR2, TP53, FADD, CDK6, RB1, CDK4, CCND1, JUN, MAPK3, TNF, GRB2, CXCL8, SRC, KRAS, BCL2, PIK3R1, NFATC1, PIK3R2, LAMTOR5, IL6, MAP2K1, CREB1, TGFBR1, MAP2K4, SMAD4, RAF1, STAT3, NRAS, IKBKE, CDKN1A, CDKN1B, BAX, JAK1, APAF1, IKBKB	4.94563	3.99709e-22
KEGG_PATHWAY	hsa04151:PI3K-Akt signaling pathway	79	8.56833	5.67562e-20	FGF7, OSMR, PPP2R5C, FASLG, TLR4, FOXO3, PTEN, CCNE2, CCNE1, PDPK1, MYB, FGF2, MYC, AKT3, EGFR, PRKCA, RBL2, RXRA, TP53, PKN2, CDK6, IL6R, CDK4, IRS1, BCL2L11, DDIT4, CCND1, CCND3, VEGFA, MAPK3, COL1A2, MDM2, LAMC1, COL1A1, THEM4, PPP2R2A, FGFR1, MCL1, GRB2, COL3A1, TCL1A, KITLG, BCL2L1, ITGB3, KIT, G6PC3, IGF1R, KRAS, BCL2, GYS1, THBS1, PIK3R1, PIK3R2, CSF1R, FN1, COL4A2, IL6, COL4A1, MAP2K1, CR…	3.04091	3.70335e-18
KEGG_PATHWAY	hsa05205:Proteoglycans in cancer	58	6.29067	9.09844e-20	WNT3A, FASLG, TLR4, PDCD4, HOXD10, CTNNB1, WNT1, CDC42, CASP3, PDPK1, CD44, ANK2, RHOA, FAS, MYC, FGF2, AKT3, PRKCA, EGFR, TP53, ESR1, SMO, CCND1, MAPK3, VEGFA, MDM2, WNT5A, FGFR1, CAV2, TNF, ERBB3, GRB2, ERBB2, ITGB3, TIMP3, SRC, PXN, IGF1R, KRAS, THBS1, PIK3R1, FN1, PIK3R2, MAP2K1, MET, ITGA2, IGF1, RAF1, MAPK11, STAT3, PTPN11, NRAS, CDKN1A, MAPK12, ITGA5, MAPK14, MTOR, PLAU	3.85118	4.74938e-18
KEGG_PATHWAY	hsa05220:Chronic myeloid leukemia	33	3.57918	6.48622e-18	E2F1, E2F2, E2F3, GRB2, TGFB3, BCL2L1, CDKN2A, KRAS, RUNX1, MYC, AKT3, PIK3R1, PIK3R2, MAP2K1, TGFBR1, TGFBR2, TP53, SMAD4, RAF1, CDK6, RB1, CDK4, PTPN11, NRAS, CCND1, CDKN1A, CDKN1B, CRKL, HDAC1, MAPK3, MDM2, ABL1, IKBKB	6.08663	2.82151e-16
KEGG_PATHWAY	hsa05215:Prostate cancer	36	3.90456	1.32011e-17	E2F1, E2F2, FGFR1, E2F3, GRB2, ERBB2, FOXO1, PTEN, TCF7L2, CTNNB1, CCNE2, CCNE1, IGF1R, PDPK1, KRAS, BCL2, AKT3, PIK3R1, PIK3R2, EGFR, MAP2K1, CREB1, TP53, IGF1, RAF1, RB1, NRAS, CCND1, CDKN1A, HSP90B1, CDKN1B, GSK3B, MAPK3, MDM2, MTOR, IKBKB	5.4327	4.92212e-16
KEGG_PATHWAY	hsa04068:FoxO signaling pathway	44	4.77223	2.9597e-17	GRB2, TGFB3, FASLG, FOXO1, FOXO3, PTEN, G6PC3, IGF1R, PDPK1, KRAS, S1PR1, BCL6, AKT3, PIK3R1, PIK3R2, EGFR, IL6, RBL2, MAP2K1, NLK, TGFBR1, TGFBR2, SMAD4, RAF1, IGF1, SMAD3, MAPK11, SMAD2, SIRT1, IRS1, STAT3, BCL2L11, SOD2, NRAS, CCND1, CDKN1A, CDKN1B, MAPK12, PLK1, MAPK14, MAPK3, MDM2, FBXO32, IKBKB	4.36057	9.65603e-16
KEGG_PATHWAY	hsa05212:Pancreatic cancer	30	3.2538	2.09824e-16	E2F1, E2F2, E2F3, ERBB2, TGFB3, BCL2L1, CDC42, CDKN2A, KRAS, PIK3R1, AKT3, PIK3R2, EGFR, MAP2K1, TGFBR1, TGFBR2, TP53, SMAD4, SMAD3, RAF1, CDK6, SMAD2, RB1, CDK4, STAT3, CCND1, VEGFA, MAPK3, JAK1, IKBKB	6.1292	5.77316e-15
KEGG_PATHWAY	hsa04550:Signaling pathways regulating pluripotency of stem cells	44	4.77223	1.81449e-16	BMI1, WNT5A, FGFR1, GRB2, WNT3A, BMPR2, MEIS1, CTNNB1, ACVR1B, WNT1, IGF1R, KRAS, AXIN2, FGF2, MYC, AKT3, PIK3R1, PIK3R2, MAP2K1, JARID2, SMAD5, LIFR, SMAD4, IGF1, SMAD3, RAF1, MAPK11, SMAD2, SMAD1, PCGF1, STAT3, NRAS, ACVR2A, MAPK12, ID2, ID1, MAPK14, GSK3B, MAPK3, JAK1, ID3, BMPR1B, KLF4, ACVR1	4.17369	6.43929e-15
GOTERM_CC_DIRECT	GO:0005654~nucleoplasm	234	25.3796	3.00227e-17	RPP38, MEF2C, RAD51C, HMGN3, CDX2, PPP2R5C, AURKB, CTNNB1, PRIM1, RBM8A, OGT, CCNA2, ANAPC1, RXRA, RCOR1, HES1, DCAF7, JUN, RARS, MAPK3, MAPK7, PRDM1, MDH2, RAD23B, PALM, SRSF10, GNAI2, LMNB1, TAF9B, CHEK1, RFFL, MYBL2, COIL, PXN, DNMT3B, PRPF40A, KLF5, ASXL2, DNMT3A, IKZF4, UAP1, PHB, SMAD5, SMAD4, SMAD3, SMAD2, SMAD1, USF2, NOTCH2, NOTCH1, SYNE2, DHFR, DCP2, ETS1, DMTF1, TRPS1, NOTCH4, ZNF385A,…	1.6851	9.6373e-15
KEGG_PATHWAY	hsa05219:Bladder cancer	23	2.49458	7.66338e-15	E2F1, EGFR, E2F2, E2F3, MAP2K1, ERBB2, TP53, CXCL8, RAF1, RB1, CDK4, MMP1, SRC, NRAS, CCND1, CDKN1A, KRAS, CDKN2A, VEGFA, MAPK3, MDM2, THBS1, MYC	7.44971	1.81744e-13
KEGG_PATHWAY	hsa05210:Colorectal cancer	27	2.92842	5.26838e-14	TGFB3, TCF7L2, CTNNB1, FOS, CASP3, KRAS, BCL2, RHOA, AXIN2, MYC, PIK3R1, AKT3, PIK3R2, MAP2K1, MSH2, TGFBR1, TGFBR2, TP53, SMAD4, SMAD3, RAF1, SMAD2, CCND1, JUN, GSK3B, BAX, MAPK3	5.78319	1.14697e-12
GOTERM_BP_DIRECT	GO:0045893~positive regulation of transcription, DNA-templated	76	8.24295	7.74849e-16	MEF2C, E2F1, E2F3, CDX2, FGF7, TMEM189-UBE2V1, WNT3A, PPARG, NAA15, TGFB3, SPI1, TP63, FOXO1, FOXO3, CTNNB1, FOS, CCNE1, WNT1, PICALM, CDKN2A, GATA6, MYB, FGF2, MYC, CCNA2, RHOG, EGR2, TP53, ESR1, MECP2, RB1, HMGA2, HMGA1, MYCN, NCOA3, JUN, MLLT11, MAPK3, COL1A1, ACVR1, WNT5A, TNF, HOXA11, SRC, WT1, RUNX1, RUNX2, FBXW11, NFATC1, CREBL2, KLF5, IL6, MAP2K1, TGFBR1, PHB, CREB1, SMAD5, SMAD4, IGF1, S…	2.79373	1.76337e-12
GOTERM_CC_DIRECT	GO:0005737~cytoplasm	364	39.4794	3.80512e-14	MEF2C, RAD51C, HMGN3, PTGS2, SCN3A, TUBB2A, PDLIM5, RP2, NAA15, STRN, CTNNB1, APP, BDNF, MYD88, CD44, RBM8A, RAB23, SMOX, FAS, CCNA2, MAP2K7, PTPRM, YY1, UBE2J1, VTI1B, HES1, GRB10, DCAF7, SCYL1, TAGLN, CCR5, RARS, SERBP1, MLLT11, VEGFA, PGM1, HARS, ADAMTS1, PRDM1, MAPK7, RAD23B, ADSS, PALM, TPPP3, GNAI2, SRSF10, ERBB2, IGF2BP1, IGF2BP2, PRRC2A, DUSP12, IGF2BP3, BCL2L1, RFFL, ACP1, PXN, DTD1, KRA…	1.39748	4.88953e-12
GOTERM_CC_DIRECT	GO:0016020~membrane	189	20.4989	2.29475e-14	GNA13, CNOT9, CDIPT, SYT4, PDLIM5, NAA15, PKMYT1, TLR3, STRN, LUZP1, JAG1, FOXO3, CBFB, CTNNB1, PNN, PRIM1, ACBD3, PICALM, MED28, PGRMC1, ITCH, FAS, FNDC3A, EGFR, RECK, PTPRK, BSG, ATG9A, METTL7A, NCAM1, SCYL1, CD320, TACSTD2, SERBP1, RARS, VSNL1, VEGFA, LCLAT1, SDCBP, AKAP8, STMN1, PDCD6IP, ANKFY1, ALDOA, CHMP2A, PALM, CAV2, PANX1, LMNB1, GNAI2, MCL1, CYP51A1, ERBB2, CERS6, ACP2, PRRC2A, BCL2L1,…	1.72234	4.91807e-12
GOTERM_CC_DIRECT	GO:0070062~extracellular exosome	226	24.5119	3.78208e-14	CADM1, TUBB2A, RP2, S100A9, RAB1B, LUZP1, CTNNB1, CD47, APP, CD44, RAB23, FAS, RAB27B, RAB21, PTPRJ, F11R, BSG, LIFR, KRT19, CD320, TACSTD2, SERBP1, RARS, ST14, MAPK3, F2, PGM1, LAMC1, MDH2, ALDOA, TPPP3, ENPP6, ADSS, GNAI2, PPT2, BCL2L2, ACP2, PRRC2A, ACP1, TPI1, SYPL1, TMED10, IDH1, MGAT4A, LAMTOR3, MAP2K1, PHB, IL1RN, DUSP23, FXR2, HYOU1, SYNE2, RHEB, MARCKS, RIDA, PLAU, RTN4, PXDN, NARS, RAB5…	1.61186	6.07625e-12
GOTERM_BP_DIRECT	GO:0043066~negative regulation of apoptotic process	69	7.48373	5.19528e-15	NAA15, TP63, FOXO1, PTEN, PDCD4, SPRY2, CASP3, MYD88, CD44, GATA6, FAS, ITCH, MYC, CYR61, EGFR, CDK1, SOCS3, TP53, PRKCI, HMGA2, SMO, MAP4K4, AMIGO2, BNIP2, HIPK3, VEGFA, MDM2, MAPK7, WNT5A, MCL1, UNG, TAF9B, BCL2L2, BCL2L1, WT1, SRC, MIF, IGF1R, SQSTM1, BCL2, DAD1, AGO4, THBS1, ARHGDIA, PIK3R1, CSF1R, LAMTOR5, IL6, BECN1, ANXA1, SMAD3, IGF1, RAF1, PDE3A, SIRT1, STAT3, SOD2, PPIF, NOTCH2, HSP90B1…	2.87089	7.89313e-12
KEGG_PATHWAY	hsa04115:p53 signaling pathway	27	2.92842	4.74432e-13	CHEK1, PMAIP1, CCNG1, SESN1, PTEN, CCNE2, CCNE1, CASP3, CDKN2A, FAS, THBS1, CDK1, TP53, IGF1, CDK6, CDK4, PPM1D, CDKN1A, CCND1, CCND3, BBC3, SERPINB5, BAX, MDM2, APAF1, PERP, IGFBP3	5.35161	8.84415e-12
KEGG_PATHWAY	hsa04110:Cell cycle	37	4.01302	4.51318e-13	E2F1, E2F2, E2F3, CDC14A, E2F5, CDC14B, TGFB3, PKMYT1, CHEK1, CCNE2, CCNE1, CDKN2A, CCNA2, MYC, ANAPC1, CDK1, RBL2, TP53, SMAD4, SMAD3, CDK6, SMAD2, RB1, CDK4, WEE1, CDC25A, CDKN1C, CCND1, CDKN1A, CDKN1B, CCND3, HDAC1, PLK1, GSK3B, MDM2, SMC1A, ABL1	3.96256	9.06086e-12
KEGG_PATHWAY	hsa05202:Transcriptional misregulation in cancer	43	4.66377	1.0414e-12	SLC45A3, BMI1, MEF2C, LMO2, PPARG, SPI1, CXCL8, FOXO1, BCL2L1, MMP3, MEIS1, WT1, MLF1, IGF1R, FLI1, MLLT1, BCL6, RUNX1, RUNX2, MYC, CSF1R, MAF, IL6, CEBPB, FLT3, RXRA, MET, TGFBR2, TP53, IGF1, SMAD1, HMGA2, MYCN, CDKN1A, CDKN1B, SP1, ID2, HDAC1, BMP2K, MDM2, HPGD, IGFBP3, PLAU	3.41938	1.81202e-11
GOTERM_CC_DIRECT	GO:0005634~nucleus	371	40.2386	2.40267e-13	RPP38, MEF2C, RAD51C, HMGN3, CDX2, PTGS2, TUBB2A, CRHBP, S100A9, PPP2R5C, NAA15, LUZP1, AURKB, HOXD10, CTNNB1, FLI1, PICALM, MYD88, RBM8A, SMOX, FAS, OGT, CCNA2, MAP2K7, CDCA4, GTPBP3, RXRA, RCOR1, YY1, MECP2, HES1, UHRF1, SCYL1, TACSTD2, JUN, SERBP1, MLLT11, MAPK3, ST18, PRDM1, MAPK7, MDH2, ALDOA, RAD23B, PALM, SRSF10, ERBB2, HOXA11, IGF2BP1, IGF2BP2, PRRC2A, CHEK1, DUSP12, IGF2BP3, COIL, DTD1, …	1.37358	2.5707e-11
KEGG_PATHWAY	hsa05214:Glioma	26	2.81996	1.71033e-12	E2F1, E2F2, E2F3, GRB2, PTEN, IGF1R, CDKN2A, KRAS, PIK3R1, AKT3, PIK3R2, PRKCA, EGFR, MAP2K1, TP53, RAF1, IGF1, CDK6, RB1, CDK4, NRAS, CDKN1A, CCND1, MAPK3, MDM2, MTOR	5.31197	2.78992e-11
GOTERM_BP_DIRECT	GO:0010628~positive regulation of gene expression	49	5.31453	2.74656e-14	E2F1, MEF2C, TNF, ERBB3, WNT3A, ERBB2, VIM, CRP, TLR3, TLR4, KIT, FUBP1, SPRY2, CDC42, KRAS, TMED2, ANK2, CTGF, AGO3, DNMT3B, MYC, FN1, PLAG1, CDK1, IL6, MAP2K1, ACTA2, TGFBR1, PHB, TP53, SMAD3, CDK6, MAPK11, SMAD1, HMGA2, STAT3, BRCA1, MYCN, SMO, NCOA3, ID2, ID1, MAPK14, VEGFA, MDM2, MTOR, PRDM1, UBAP2, KLF4	3.54057	3.11109e-11
GOTERM_BP_DIRECT	GO:0008285~negative regulation of cell proliferation	62	6.72451	3.46712e-14	CNOT8, PTGS2, PPP2R5C, TGFB3, STRN, SKAP2, PTEN, CTNNB1, SPRY2, BAK1, SPRY1, CDKN2A, SERPINE2, FGF2, PTPRJ, PTPRK, TP53, CDK6, DLL1, RB1, HMGA1, DDR1, PPM1D, BTG2, JUN, ADAMTS1, CYP1B1, CXCL8, ARID2, SRF, WT1, CDH5, PKD2, BCL6, AXIN2, CSF1R, IL6, NF2, MAP2K1, JARID2, BECN1, KLF13, PHB, SMAD4, RAF1, SMAD2, SMAD1, ADGRG1, STAT3, SOD2, NOTCH2, HDAC4, SH3BP4, NOTCH1, CDKN1A, CDKN1B, HDAC1, ETS1, LDOC…	2.96398	3.14383e-11
KEGG_PATHWAY	hsa05218:Melanoma	27	2.92842	2.32368e-12	E2F1, FGFR1, E2F2, E2F3, FGF7, PTEN, IGF1R, CDKN2A, KRAS, FGF2, PIK3R1, AKT3, PIK3R2, EGFR, MAP2K1, MET, TP53, IGF1, RAF1, CDK6, RB1, CDK4, NRAS, CDKN1A, CCND1, MAPK3, MDM2	5.05011	3.56756e-11
KEGG_PATHWAY	hsa05223:Non-small cell lung cancer	24	2.60304	2.64676e-12	PRKCA, E2F1, EGFR, E2F2, E2F3, MAP2K1, GRB2, ERBB2, RXRA, TP53, RAF1, CDK6, RB1, FOXO3, CDK4, NRAS, PDPK1, CCND1, KRAS, CDKN2A, MAPK3, PIK3R1, AKT3, PIK3R2	5.6914	3.83782e-11
KEGG_PATHWAY	hsa05166:HTLV-I infection	54	5.85683	3.18467e-12	E2F1, E2F2, E2F3, WNT3A, SPI1, TGFB3, CTNNB1, FOS, WNT1, CDKN2A, MYB, MYC, AKT3, ANAPC1, ICAM1, EGR2, TP53, RB1, CDK4, CCND1, CCND3, JUN, WNT5A, TNF, PPP3R1, CHEK1, BCL2L1, SRF, VCAM1, POLE4, KRAS, POLE3, PPP3CA, PIK3R1, NFATC1, PIK3R2, IL6, CREB1, TGFBR1, MAP2K4, TGFBR2, SMAD4, SMAD3, SMAD2, NRAS, CDKN1A, ADCY9, ETS1, GSK3B, BAX, POLD2, JAK1, IKBKB, TP53INP1	2.82329	4.37473e-11
GOTERM_MF_DIRECT	GO:0008134~transcription factor binding	49	5.31453	4.44414e-13	E2F1, E2F2, E2F5, PPARG, CTNNB1, FOS, CDKN2A, GATA6, MYC, RCOR1, TP53, ESR1, MECP2, UBE2I, IFI16, RB1, HMGA2, HMGA1, PURA, TNFRSF10A, HES1, CCND1, JUN, TAF9B, TCF7L2, SRF, TRIB1, BCL2, HOXA7, RUNX1, PIK3R1, KLF5, MDFI, CEBPB, CEBPG, NLK, SMAD3, SMAD2, SIRT1, STAT3, HDAC4, SP1, HDAC1, ID1, ETS1, TDG, NEUROD1, ID3, NFIA	3.29849	2.52654e-10
KEGG_PATHWAY	hsa04668:TNF signaling pathway	32	3.47072	2.12578e-11	TNF, PTGS2, JAG1, MMP3, VCAM1, FOS, CASP3, CASP7, FAS, ITCH, MAP2K7, PIK3R1, AKT3, PIK3R2, ICAM1, IL6, CEBPB, MAP2K1, SOCS3, CREB1, MAP2K4, MAPK11, FADD, MMP14, TAB2, MAPK12, JUN, MAPK14, RIPK1, MAPK3, IKBKB, TNFAIP3	3.97157	2.77415e-10
GOTERM_BP_DIRECT	GO:0000122~negative regulation of transcription from RNA polymerase II promoter	87	9.43601	6.91858e-13	MEF2C, BACH1, BMI1, E2F1, CDX2, BACH2, THRB, EZH2, DICER1, PPARG, SPI1, FASLG, TP63, FOXO1, ZEB2, AURKB, FOXO3, CBX7, CTNNB1, HOXC8, GATA6, POU4F2, MYB, MYC, SATB1, RCOR1, YY1, RXRA, TP53, MECP2, ESR1, UBE2I, RB1, IFI16, HMGA2, SUZ12, HES1, SMO, CCND1, UHRF1, HOXD8, BTG2, VEGFA, MDM2, PRDM1, CUX1, FGFR1, TNF, DRD3, TAF9B, TCF7L2, WT1, TCF21, SQSTM1, HOXA7, BCL6, DNMT3B, MDFI, MAF, KLF5, ZBTB7A, D…	2.28752	5.233e-10
KEGG_PATHWAY	hsa04919:Thyroid hormone signaling pathway	32	3.47072	1.62726e-10	THRB, SLC16A10, FOXO1, ITGB3, SRC, CTNNB1, PDPK1, KRAS, MYC, AKT3, PIK3R1, PIK3R2, PRKCA, MAP2K1, RXRA, TP53, ESR1, RAF1, ATP1A2, NOTCH2, NRAS, NOTCH1, CCND1, HDAC1, NCOA3, DIO3, GSK3B, NOTCH4, MAPK3, MDM2, RHEB, MTOR	3.69528	2.02245e-09
KEGG_PATHWAY	hsa05222:Small cell lung cancer	27	2.92842	2.43729e-10	E2F1, E2F2, E2F3, PTGS2, BCL2L1, PTEN, CCNE2, CCNE1, BCL2, MYC, PIK3R1, AKT3, FN1, PIK3R2, COL4A2, COL4A1, RXRA, TP53, ITGA2, CDK6, RB1, CDK4, CCND1, CDKN1B, LAMC1, APAF1, IKBKB	4.21833	2.89152e-09
GOTERM_BP_DIRECT	GO:0043065~positive regulation of apoptotic process	49	5.31453	4.9502e-12	BCLAF1, CYP1B1, TNF, PTGS2, TGFB3, TLR3, FASLG, FOXO1, BCL2L1, FOXO3, PMAIP1, WT1, SRC, CTNNB1, BAK1, CDKN2A, SQSTM1, HMOX1, RHOB, BCL6, FAS, INPP5D, BMF, TOP2A, ZNF622, IL6, DFFA, CREB1, PTPA, NF1, TP53, CTLA4, FADD, CDK4, HMGA2, SIRT1, BCL2L11, ATF6, NOTCH1, BAX, RIPK1, IGF2R, BNIP3L, MLLT11, NEUROD1, APAF1, ID3, ABL1, IGFBP3	3.0921	3.20911e-09
GOTERM_MF_DIRECT	GO:0042802~identical protein binding	86	9.32755	8.8157e-12	CEP72, SEPT3, PRC1, PPARG, TGFB3, TP63, TLR3, PTEN, GSS, CASP6, BAK1, CDC42, APP, MYD88, FAS, PHC2, EGFR, PTPRM, TP53, ESR1, FADD, RB1, NCL, UHRF1, BNIP2, JUN, IGF2R, RIPK1, TRIM32, VEGFA, CLDN1, COL1A2, SDCBP, MDM2, MAPRE2, MAPRE1, COL1A1, TNFAIP3, UGP2, PPP5C, ALDOA, FGFR1, CLDN18, TNF, SRM, GRB2, ERBB3, ERBB2, VIM, TCL1A, BCL2L1, ITGB3, CLDN12, COIL, IGF1R, HOXA1, FBXW7, SQSTM1, BCL2, PKD2, BC…	2.1951	3.34116e-09
KEGG_PATHWAY	hsa05213:Endometrial cancer	21	2.27766	2.99872e-10	EGFR, MAP2K1, GRB2, ERBB2, TP53, RAF1, FOXO3, PTEN, TCF7L2, CTNNB1, NRAS, PDPK1, CCND1, KRAS, GSK3B, MAPK3, AXIN2, MYC, PIK3R1, AKT3, PIK3R2	5.36305	3.40289e-09
GOTERM_BP_DIRECT	GO:0007179~transforming growth factor beta receptor signaling pathway	26	2.81996	6.13347e-12	COL3A1, TGFB3, CDH5, PXN, SRC, FOS, RHOA, ZYX, F11R, PTPRK, TGFBR1, NLK, CREB1, TGFBR2, SMAD5, SMAD4, SMAD3, SMAD2, SMAD1, FURIN, ID1, JUN, COL1A2, BAMBI, HPGD, ACVR1	5.35013	3.47919e-09
GOTERM_BP_DIRECT	GO:0042493~response to drug	49	5.31453	8.08286e-12	PTGS2, PPARG, CBX7, PTEN, PNP, CTNNB1, BAK1, FOS, CASP3, GATA6, MYC, PMS1, ICAM1, CDK1, PTPRM, CYP1A1, CDK4, CCND1, JUN, MDM2, ADAM17, COL1A1, DRD3, TXN2, SRC, TYMS, BCL2, DAD1, THBS1, DNMT3B, DNMT3A, LPL, IL6, BECN1, CREB1, TGFBR2, ANXA1, ITGA2, ABCB1, PDE3A, STAT3, SOD2, HDAC4, CDKN1A, CDKN1B, HDAC1, NEUROD1, ABL1, AACS	3.05142	4.07556e-09
GOTERM_BP_DIRECT	GO:0001666~response to hypoxia	35	3.7961	1.89205e-11	TXN2, TGFB3, EGLN3, CXCL12, SRF, VCAM1, CASP3, HMOX1, LOXL2, THBS1, DNMT3B, MUC1, CYP1A1, BECN1, CREB1, TGFBR2, NF1, MECP2, SMAD4, ITGA2, SMAD3, RAF1, MMP14, SOD3, DDIT4, SOD2, AJUBA, HSP90B1, CDKN1B, UCP2, ETS1, VEGFA, ADAM17, APAF1, PLAU	3.85228	8.58614e-09
GOTERM_BP_DIRECT	GO:0048015~phosphatidylinositol-mediated signaling	27	2.92842	2.94221e-11	FGFR1, FGF7, ERBB3, GRB2, ERBB2, KITLG, KIT, PTEN, IGF1R, PDPK1, AGO1, RHOA, AGO2, AGO3, OGT, AGO4, TNRC6A, FGF2, PIK3R1, PIK3R2, CSF1R, EGFR, IGF1, NPR3, IRS1, PTPN11, MTOR	4.82211	1.21379e-08
KEGG_PATHWAY	hsa04010:MAPK signaling pathway	49	5.31453	1.13977e-09	MEF2C, FGF7, TGFB3, FASLG, CDC42, FOS, BDNF, CASP3, FAS, MAP2K7, FGF2, MYC, AKT3, EGFR, PRKCA, TP53, MAP4K4, CRKL, JUN, MAPK3, STMN1, MAPK7, MAP3K12, PPP5C, FGFR1, TNF, GRB2, PPP3R1, SRF, KRAS, PPP3CA, RASA1, NFATC1, LAMTOR3, CACNA2D1, MAP2K1, TGFBR1, NLK, NF1, TGFBR2, MAP2K4, RAF1, MAPK11, TAB2, NRAS, DUSP2, MAPK12, MAPK14, IKBKB	2.572	1.2395e-08
KEGG_PATHWAY	hsa04510:Focal adhesion	43	4.66377	1.38085e-09	CAV2, GRB2, ERBB2, COL3A1, ITGB3, PTEN, SRC, PXN, CTNNB1, IGF1R, CDC42, PDPK1, BCL2, PAK5, RHOA, ZYX, THBS1, AKT3, PIK3R1, PIK3R2, FN1, PRKCA, EGFR, COL4A2, COL4A1, MAP2K1, MET, IGF1, RAF1, ITGA2, COL5A3, COL5A2, CCND1, CRKL, CCND3, ITGA5, JUN, GSK3B, MAPK3, VEGFA, COL1A2, COL1A1, LAMC1	2.77202	1.44161e-08
GOTERM_BP_DIRECT	GO:0008284~positive regulation of cell proliferation	62	6.72451	4.49115e-11	E2F3, CNOT8, FGF7, CDX2, PRC1, OSMR, WNT3A, FASLG, PTEN, CD47, WNT1, HTR1A, CTGF, APLN, MYC, FGF2, RHOG, EGFR, LIFR, MECP2, DLL1, IL6R, CDK4, IRS1, PURA, HES1, UFL1, SUZ12, CRKL, F2, VEGFA, MDM2, SDCBP, ADAM17, FGFR1, GNAI2, DRD3, BCL2L1, KIT, IGF1R, KRAS, BCL2, THBS1, RUNX2, FN1, CSF1R, KLF5, ODC1, IL6, FLT3, TGFBR1, TGFBR2, IGF1, SIRT1, TET1, STAT3, HDAC4, NOTCH1, CDKN1B, HDAC1, ETS1, BAMBI	2.51875	1.6984e-08
KEGG_PATHWAY	hsa04722:Neurotrophin signaling pathway	31	3.36226	2.34654e-09	GRB2, FASLG, FOXO3, CDC42, BDNF, PDPK1, KRAS, BCL2, RHOA, MAP2K7, AKT3, ARHGDIA, PIK3R1, PIK3R2, MAP2K1, TP53, RAF1, MAPK11, IRS1, PTPN11, NRAS, CRKL, MAPK12, JUN, GSK3B, MAPK14, BAX, MAPK3, MAPK7, ABL1, IKBKB	3.43065	2.35557e-08
KEGG_PATHWAY	hsa04660:T cell receptor signaling pathway	28	3.03688	2.44306e-09	TNF, GRB2, PPP3R1, FOS, CDC42, PDPK1, KRAS, ICOS, PAK5, RHOA, PPP3CA, MAP2K7, PIK3R1, AKT3, PIK3R2, NFATC1, MAP2K1, CTLA4, RAF1, MAPK11, CDK4, NRAS, MAPK12, JUN, GSK3B, MAPK14, MAPK3, IKBKB	3.71838	2.36162e-08
GOTERM_MF_DIRECT	GO:0019901~protein kinase binding	53	5.74837	1.21436e-10	E2F1, PRC1, FOXO3, PTEN, CTNNB1, CCNE2, CCNE1, SPRY2, CDC42, PDPK1, CDKN2A, ANK2, GATA6, CDK5RAP3, SPRED1, CDK5RAP1, MAP2K7, CCNA2, EGFR, PTPRJ, PTPRK, ACTA2, SOCS1, TP53, CCND1, CCND3, MAP3K12, CAV2, GRB2, BCL2L1, RFFL, TCF7L2, PXN, SQSTM1, GYS1, AXIN2, SLC12A2, MAP2K1, MSH2, SLC12A4, SMAD3, ELAVL1, SMAD1, CENPJ, CDC25A, STAT3, HDAC4, AP2A1, PLK1, GSK3B, RHEB, MTOR, IKBKB	2.69479	3.4518e-08
REACTOME_PATHWAY	R-HSA-2559585:R-HSA-2559585	16	1.73536	7.26313e-11	E2F1, E2F2, E2F3, TP53, CDK6, CDK4, CDKN2A, SP1, ID1, ETS1, MAPK3, AGO1, MDM2, AGO3, AGO4, TNRC6A	8.25939	6.44239e-08
KEGG_PATHWAY	hsa04012:ErbB signaling pathway	25	2.7115	1.20595e-08	ERBB3, GRB2, ERBB2, SRC, KRAS, PAK5, MYC, MAP2K7, PIK3R1, AKT3, PIK3R2, PRKCA, EGFR, MAP2K1, MAP2K4, RAF1, NRAS, CDKN1A, CDKN1B, CRKL, GSK3B, JUN, MAPK3, MTOR, ABL1	3.81607	1.12412e-07
KEGG_PATHWAY	hsa05203:Viral carcinogenesis	41	4.44685	1.30539e-08	GRB2, CHEK1, PMAIP1, SRF, SRC, PXN, CCNE2, CCNE1, CDC42, BAK1, CASP3, KRAS, CDKN2A, HIST1H4A, RHOA, CCNA2, PIK3R1, PIK3R2, CDK1, EGR2, RBL2, CREB1, TP53, CDK6, RB1, CDK4, STAT3, GTF2H1, HDAC4, NRAS, CCND1, CDKN1A, CDKN1B, CCND3, HDAC1, CCR5, JUN, BAX, MAPK3, JAK1, MDM2	2.65598	1.17485e-07
GOTERM_BP_DIRECT	GO:0071260~cellular response to mechanical stimulus	21	2.27766	3.94233e-10	EGFR, SLC38A2, PTGS2, MAP2K4, TLR3, ITGA2, CHEK1, TLR4, FADD, ATP1A2, TLR7, TNFRSF10A, BAK1, HDAC4, TNFRSF10B, MYD88, MTPN, MAPK3, COL1A1, FAS, ARHGDIA	5.59938	1.37618e-07
GOTERM_BP_DIRECT	GO:0008283~cell proliferation	51	5.53145	6.0208e-10	TUSC2, CDC14A, AURKB, PTEN, BAK1, PICALM, HTR1A, PAK5, INSIG1, FRAT2, CDK5RAP3, MYC, CYR61, EGFR, CDK1, CYP1A1, TP53, VTI1B, IFI16, DDIT4, UHRF1, TACSTD2, MAPRE2, TXNRD1, MAPRE1, GNAI2, ERBB2, KITLG, BCL2L1, TCF7L2, SRC, MIF, ZFP36L1, TYMS, BCL2, AXIN2, CSF1R, LIPA, NASP, MET, FSCN1, CD276, SMAD4, ITGA2, IGF1, RAF1, TNFSF9, FURIN, CDC25A, STAT3, PLK1	2.63796	1.9516e-07
KEGG_PATHWAY	hsa04917:Prolactin signaling pathway	22	2.38612	2.60553e-08	MAP2K1, GRB2, SOCS3, SOCS1, ESR1, RAF1, MAPK11, SOCS5, FOXO3, STAT3, SRC, FOS, NRAS, CCND1, KRAS, MAPK12, GSK3B, MAPK14, MAPK3, AKT3, PIK3R1, PIK3R2	4.11491	2.26681e-07
KEGG_PATHWAY	hsa04350:TGF-beta signaling pathway	24	2.60304	2.84941e-08	TNF, E2F5, TGFBR1, SMAD5, TGFBR2, BMPR2, SMAD4, TGFB3, SMAD3, SMAD2, SMAD1, ACVR1B, ACVR2A, SP1, ID2, ID1, MAPK3, RHOA, ID3, BMPR1B, THBS1, BAMBI, MYC, ACVR1	3.79426	2.39902e-07
GOTERM_CC_DIRECT	GO:0005925~focal adhesion	50	5.42299	2.62222e-09	GNA13, KIF23, CAV2, MPZL1, VIM, ITGB3, PXN, CTNNB1, CDC42, PDPK1, KRAS, ATAT1, CD44, ARPC3, RHOA, RHOB, ZYX, SNAP23, RHOG, RAB21, AHNAK, EGFR, ICAM1, TWF1, BSG, LAMTOR3, MAP2K1, ANXA1, ITGA2, DOCK7, MMP14, HMGA1, SLC9A3R2, EPHA2, GAK, AJUBA, HYOU1, HSP90B1, SYNE2, CCND3, ITGA5, IGF2R, MAPK3, JAK1, SDCBP, ADAM17, MARCKS, PDCD6IP, PHLDB2, PLAU	2.56373	2.40495e-07
KEGG_PATHWAY	hsa05160:Hepatitis C	31	3.36226	3.08598e-08	RNASEL, CLDN18, TNF, TBK1, GRB2, CXCL8, TLR3, PDPK1, KRAS, AKT3, PIK3R1, PIK3R2, EGFR, SOCS3, RXRA, TP53, RAF1, MAPK11, STAT3, IKBKE, NRAS, CDKN1A, MAPK12, MAPK14, RIPK1, GSK3B, MAPK3, CLDN1, JAK1, IKBKB, PPP2R2A	3.09532	2.517e-07
GOTERM_BP_DIRECT	GO:0008630~intrinsic apoptotic signaling pathway in response to DNA damage	17	1.84382	1.01374e-09	E2F1, TNF, MCL1, BCL2L2, BCL2L1, SIRT1, BCL2L11, EPHA2, BRCA1, SOD2, IKBKE, BAK1, BAX, HMOX1, BCL2, ABL1, PIK3R1	6.84747	2.87521e-07
GOTERM_BP_DIRECT	GO:0048661~positive regulation of smooth muscle cell proliferation	19	2.06074	9.58478e-10	EGFR, IL6, TNF, PTGS2, TGFBR2, IGF1, ITGA2, IL6R, FOXP1, HDAC4, MYD88, S1PR1, ID2, JUN, HMOX1, MTOR, THBS1, FGF2, MYC	5.99489	2.89972e-07
GOTERM_BP_DIRECT	GO:0045669~positive regulation of osteoblast differentiation	19	2.06074	9.58478e-10	MEF2C, IL6, CEBPB, SMAD5, BMPR2, CD276, TP63, IGF1, JAG1, SMAD1, IL6R, CTNNB1, CTNNBIP1, ACVR2A, BMPR1B, FGF2, RUNX2, ACVR1, CYR61	5.99489	2.89972e-07
GOTERM_CC_DIRECT	GO:0005913~cell-cell adherens junction	44	4.77223	4.05262e-09	RTN4, ALDOA, SHROOM2, CADM1, PDLIM5, ANLN, SRC, CTNNB1, PICALM, PPL, IDH1, ZYX, LRRFIP1, CLINT1, AHNAK, EGFR, VASN, FMNL2, F11R, TWF1, BSG, PTPRM, SWAP70, FSCN1, ANXA1, ARFIP2, PKN2, LYPLA2, ARFIP1, SLC9A3R2, EPHA2, EIF4G2, CRKL, CSNK1D, SCYL1, PRDX6, SERBP1, RARS, CAPG, SDCBP, MAPRE1, DNAJB1, UBAP2, PHLDB2	2.73105	3.25223e-07
GOTERM_MF_DIRECT	GO:0019899~enzyme binding	47	5.09761	1.51115e-09	PTGS2, THRB, UNG, PPARG, ITGB3, PTEN, SRC, PEX7, CTNNB1, APP, GSTM4, ANK2, HMOX1, PPP3CA, AXIN2, TOP2A, MAP2K7, PRKCA, EGFR, CYP1A1, MSH2, CREB1, RXRA, PHB, TP53, ESR1, RAF1, UBE2I, IL6R, SIRT1, ATG3, HMGA1, BRCA1, LAMP2, NOTCH1, CCND1, EIF4E, ATP2A2, HDAC1, JUN, MAPK14, IGF2R, BACE1, HDHD2, MDM2, CYP2A6, PHF6	2.69831	3.43637e-07
GOTERM_MF_DIRECT	GO:0019903~protein phosphatase binding	19	2.06074	1.97759e-09	EGFR, GRB2, ERBB2, MET, PPARG, TP53, SHOC2, CDH5, STAT3, CTNNB1, KCNN4, HSP90B1, CDKN1B, MAPK14, JAK1, MAP2K7, PIK3R1, PIK3R2, CSF1R	5.76568	3.74753e-07
KEGG_PATHWAY	hsa05169:Epstein-Barr virus infection	29	3.14534	6.04651e-08	TBK1, VIM, CD44, BCL2, CCNA2, MYC, MAP2K7, PIK3R1, AKT3, PIK3R2, ICAM1, MAP2K4, TP53, MAPK11, RB1, TAB2, STAT3, CDKN1A, CDKN1B, HDAC1, MAPK12, NEDD4, JUN, MAPK14, RIPK1, MDM2, JAK1, TNFAIP3, IKBKB	3.1567	4.78224e-07
KEGG_PATHWAY	hsa04210:Apoptosis	20	2.1692	6.42525e-08	TNF, DFFA, TP53, FASLG, FADD, BCL2L1, TNFRSF10A, CASP6, CASP3, TNFRSF10B, CASP7, RIPK1, BAX, BCL2, FAS, APAF1, IKBKB, PIK3R1, AKT3, PIK3R2	4.28385	4.7914e-07
KEGG_PATHWAY	hsa05221:Acute myeloid leukemia	19	2.06074	6.27832e-08	MAP2K1, FLT3, GRB2, SPI1, RAF1, KIT, TCF7L2, STAT3, NRAS, CCND1, KRAS, MAPK3, MTOR, IKBKB, RUNX1, MYC, PIK3R1, AKT3, PIK3R2	4.50569	4.81954e-07
GOTERM_CC_DIRECT	GO:0000790~nuclear chromatin	32	3.47072	7.48426e-09	E2F1, THRB, EZH2, SPI1, TP63, SRF, TCF7L2, CBX7, RUNX2, NFATC1, MUC1, CEBPB, DFFA, CREB1, NASP, RXRA, TP53, SMAD4, ESR1, SMAD3, SMAD2, SIRT1, STAT3, UHRF1, HDAC1, NCOA3, SP1, TRPS1, IPO4, CHAF1A, ZNF385A, KLF4	3.32409	5.33877e-07
GOTERM_BP_DIRECT	GO:0030198~extracellular matrix organization	34	3.68764	2.9248e-09	PXDN, TNF, WNT3A, HSD17B12, COL3A1, ITGB3, VCAM1, CD47, APP, CD44, THBS1, FGF2, FN1, CYR61, RECK, ICAM1, F11R, BSG, COL4A2, COL4A1, NF1, FBN1, ITGA2, SPARC, COL5A3, COL5A2, FURIN, DDR1, SERPINB5, ITGA5, COL1A2, VCAN, COL1A1, LAMC1	3.28399	7.80748e-07
KEGG_PATHWAY	hsa05230:Central carbon metabolism in cancer	20	2.1692	1.13474e-07	EGFR, FGFR1, MAP2K1, FLT3, ERBB2, MET, TP53, HK2, RAF1, KIT, PTEN, SLC16A3, NRAS, KRAS, MAPK3, MTOR, MYC, PIK3R1, AKT3, PIK3R2	4.14998	8.22689e-07
KEGG_PATHWAY	hsa05142:Chagas disease (American trypanosomiasis)	26	2.81996	1.19552e-07	TNF, GNAI2, TGFB3, CXCL8, FASLG, TLR4, FOS, MYD88, FAS, PIK3R1, AKT3, PIK3R2, IL6, TGFBR1, TGFBR2, MAP2K4, SMAD3, SMAD2, MAPK11, FADD, MAPK12, JUN, MAPK14, MAPK3, IKBKB, PPP2R2A	3.31998	8.43329e-07
GOTERM_BP_DIRECT	GO:0007050~cell cycle arrest	28	3.03688	4.65875e-09	CXCL8, TCF7L2, MLF1, CDKN2A, PKD2, HBP1, THBS1, MYC, LAMTOR5, LAMTOR3, MAP2K1, MSH2, TGFBR1, TP53, SMAD3, CDK6, RB1, GAS7, CDKN1C, NOTCH2, EIF4G2, CDKN1A, CDKN1B, MAPK12, RHEB, MTOR, ABL1, TP53INP1	3.75939	1.17452e-06
BIOCARTA	h_g1Pathway:Cell Cycle: G1/S Check Point	19	2.06074	4.66527e-09	E2F1, CDK1, TP53, SMAD4, TGFB3, SMAD3, CDK6, RB1, CDK4, CDC25A, CCNE1, CDKN1A, CCND1, CDKN1B, CDKN2A, DHFR, HDAC1, GSK3B, ABL1	4.47464	1.26429e-06
GOTERM_BP_DIRECT	GO:0006915~apoptotic process	65	7.04989	6.91441e-09	RTN4, MEF2C, CADM1, S100A9, FASLG, FOXO1, TP63, PMAIP1, PTEN, PDCD4, CASP6, CASP3, MYD88, CDKN2A, CASP7, TIA1, PAK5, RHOB, FAS, ITCH, OGT, MAP2K7, CDK1, DFFA, TP53, PKN2, FADD, RB1, BCL2L11, TNFRSF10A, TNFRSF10B, BNIP2, HIPK3, RIPK1, MAPK3, PDCD6IP, TNFAIP3, BCLAF1, EGLN3, RTKN, RFFL, ZFP36L1, SQSTM1, BCL2, DAD1, INPP5D, BMF, CARD8, BECN1, TGFBR1, MAP2K4, TGFBR2, RAF1, TNFSF9, BRCA1, NOTCH2, MEF2…	2.17025	1.65145e-06
GOTERM_BP_DIRECT	GO:0097192~extrinsic apoptotic signaling pathway in absence of ligand	14	1.51844	7.4272e-09	MCL1, ERBB3, KITLG, FADD, BCL2L2, BCL2L1, FOXO3, BCL2L11, BAK1, CASP3, BAX, GSK3B, BCL2, FAS	7.79521	1.68523e-06
KEGG_PATHWAY	hsa04370:VEGF signaling pathway	19	2.06074	2.71943e-07	PRKCA, MAP2K1, PTGS2, PPP3R1, RAF1, MAPK11, PXN, SRC, CDC42, NRAS, KRAS, MAPK12, MAPK14, VEGFA, MAPK3, PPP3CA, AKT3, PIK3R1, PIK3R2	4.13637	1.86782e-06
GOTERM_MF_DIRECT	GO:0046982~protein heterodimerization activity	56	6.07375	1.17227e-08	MEF2C, TGFB3, CTNNB1, AGTR1, FOS, BAK1, TOP2A, EGFR, STX1A, RXRA, TP53, JUN, VEGFA, SDCBP, CAV2, PANX1, MCL1, ERBB3, ERBB2, TAF9B, BCL2L2, BCL2L1, MEIS1, POLE4, HIST1H4A, POLE3, BCL2, PAFAH1B2, PPP3CA, RUNX1, PIK3R1, PIK3R2, IKZF4, CEBPB, CEBPG, PTPA, SMAD4, ITGA2, SMAD3, RAF1, SMAD2, SMAD1, TPD52L2, FXR2, USF2, ATF6, MEF2D, NOTCH1, TENM2, BAX, NOTCH4, BNIP3L, NEUROD1, IKBKB, SMC1A, GCA	2.30236	1.9041e-06
REACTOME_PATHWAY	R-HSA-1257604:R-HSA-1257604	23	2.49458	4.39054e-09	EGFR, FGFR1, FGF7, ERBB3, GRB2, ERBB2, KITLG, KIT, IRS1, PTEN, PTPN11, PDPK1, AGO1, AGO2, AGO3, AGO4, MTOR, THEM4, FGF2, TNRC6A, PIK3R1, AKT3, PIK3R2	4.39736	1.9472e-06
KEGG_PATHWAY	hsa04380:Osteoclast differentiation	29	3.14534	2.99049e-07	TNF, GRB2, PPARG, SPI1, PPP3R1, ITGB3, FOS, SQSTM1, PPP3CA, MAP2K7, PIK3R1, AKT3, PIK3R2, CSF1R, NFATC1, MAP2K1, SOCS3, CREB1, TGFBR1, SOCS1, TGFBR2, MAPK11, TAB2, MAPK12, JUN, MAPK14, MAPK3, JAK1, IKBKB	2.93983	2.00133e-06
GOTERM_MF_DIRECT	GO:0004672~protein kinase activity	47	5.09761	1.64768e-08	RNASEL, TBK1, ERBB3, ERBB2, PKMYT1, CHEK1, AURKB, SRC, TRIB1, PDPK1, MAP2K7, AKT3, PRKCA, EGFR, CDK1, MAP2K1, NLK, TGFBR1, MAP2K4, MET, PRKCI, PKN2, RAF1, MAPK11, CDK4, WEE1, GTF2H1, GAK, DDR1, IKBKE, MAP4K4, CCND1, CSNK1D, MAPK12, SCYL1, PLK1, HIPK3, MAPK14, RIPK1, GSK3B, BMP2K, MAPK7, MTOR, ABL1, IKBKB, MAP3K12, ACVR1	2.50288	2.34176e-06
GOTERM_BP_DIRECT	GO:0045892~negative regulation of transcription, DNA-templated	59	6.39913	1.25369e-08	E2F1, EZH2, PPARG, SPI1, FOXO1, TP63, PDCD4, CTNNB1, CDKN2A, GATA6, LRRFIP1, BCL7A, MYB, LOXL2, PTPRK, RCOR1, TP53, MECP2, UBE2I, RB1, IFI16, HMGA2, HMGA1, PURA, HES1, JUN, MDM2, WNT5A, BCLAF1, TNF, TCF7L2, WT1, SRC, HOXA7, BCL6, RUNX1, FBXW11, RUNX2, MDFI, ZBTB7A, IKZF4, CEBPB, IKZF1, JARID2, PHB, SMAD4, SMAD2, SIRT1, BRCA1, FOXP1, CDKN1C, HDAC4, NOTCH1, CDKN1B, ID2, HDAC1, ID1, ID3, KLF4	2.23836	2.70916e-06
GOTERM_MF_DIRECT	GO:0001077~transcriptional activator activity, RNA polymerase II core promoter proximal region sequence-specific binding	36	3.90456	2.27609e-08	MEF2C, CAMTA1, SPI1, TP63, MYBL2, MEIS1, SRF, WT1, FOS, TCF21, FLI1, HOXA7, POU4F2, MYB, RUNX2, MYC, PLAG1, KLF5, CEBPB, EGR2, KLF13, CREB1, CEBPG, SMAD4, ESR1, ARID3B, SMAD2, SMAD1, HMGA2, STAT3, MEF2D, JUN, NEUROD1, KLF4, NFIA, NFIB	2.91627	2.87546e-06
KEGG_PATHWAY	hsa05164:Influenza A	34	3.68764	5.07567e-07	RNASEL, TNF, TBK1, CXCL8, TLR3, FASLG, TLR4, TLR7, MYD88, FAS, MAP2K7, PIK3R1, AKT3, PIK3R2, PRKCA, ICAM1, IL6, MAP2K1, SOCS3, MAP2K4, RAF1, MAPK11, FURIN, TNFRSF10A, IKBKE, TNFRSF10B, MAPK12, JUN, GSK3B, MAPK14, MAPK3, JAK1, DNAJB1, IKBKB	2.59493	3.31187e-06
KEGG_PATHWAY	hsa04071:Sphingolipid signaling pathway	27	2.92842	6.03115e-07	GNA13, TNF, GNAI2, PPP2R5C, CERS6, PTEN, PDPK1, S1PR1, KRAS, BCL2, RHOA, PIK3R1, AKT3, PIK3R2, PRKCA, SGPL1, SPTLC1, MAP2K1, TP53, RAF1, MAPK11, NRAS, MAPK12, MAPK14, BAX, MAPK3, PPP2R2A	2.98798	3.83933e-06
GOTERM_BP_DIRECT	GO:0043525~positive regulation of neuron apoptotic process	15	1.6269	2.18658e-08	MAP2K4, NF1, TP53, FASLG, FOXO3, PMAIP1, BCL2L11, CTNNB1, CDC42, HDAC4, CASP3, BBC3, BAX, JUN, ABL1	6.60392	4.31421e-06
GOTERM_BP_DIRECT	GO:0071456~cellular response to hypoxia	22	2.38612	2.10653e-08	E2F1, VASN, ICAM1, DNMT3A, PTGS2, TP53, PMAIP1, FOXO3, SIRT1, PTEN, SRC, ZFP36L1, HYOU1, GATA6, BBC3, BCL2, HMOX1, BNIP3L, VEGFA, MDM2, MTOR, CCNA2	4.33841	4.34519e-06
KEGG_PATHWAY	hsa04620:Toll-like receptor signaling pathway	25	2.7115	7.03211e-07	IL6, TNF, MAP2K1, TBK1, MAP2K4, CXCL8, TLR3, TLR4, MAPK11, FADD, TAB2, TLR7, IKBKE, FOS, MYD88, MAPK12, JUN, RIPK1, MAPK14, MAPK3, IKBKB, MAP2K7, PIK3R1, AKT3, PIK3R2	3.13206	4.36995e-06
GOTERM_BP_DIRECT	GO:0042060~wound healing	20	2.1692	2.388e-08	WNT5A, EGFR, IL6, ERBB3, ERBB2, TGFBR1, COL3A1, NF1, TGFBR2, TGFB3, RAF1, SMAD3, SPARC, ITGB3, TPM1, CASP3, DSP, MTOR, FGF2, FN1	4.73281	4.51529e-06
GOTERM_CC_DIRECT	GO:0009986~cell surface	58	6.29067	8.18357e-08	MPZL1, MICA, WNT3A, TGFB3, TLR3, TLR4, SLC1A4, WNT1, ACVR1B, APP, CD44, FAS, NT5E, PTPRJ, VASN, EGFR, ICAM1, PTPRK, IL6R, SLC7A11, TNFRSF10A, NCAM1, ACVR2A, TNFRSF10B, CCR5, IGF2R, VEGFA, BACE1, ADAM17, VAMP3, PTGFRN, SPTB, WNT5A, TNF, BMPR2, ITGB3, CDH5, MIF, VCAM1, THBS1, CSF1R, LPL, TGFBR1, PHB, MET, ANXA1, LY6K, ITGA2, ABCB1, SPARC, FURIN, EPHA2, NOTCH2, NOTCH1, DSG2, ITGA5, NOTCH4, PLAU	2.1454	5.25384e-06
KEGG_PATHWAY	hsa05211:Renal cell carcinoma	19	2.06074	9.95006e-07	MAP2K1, GRB2, MET, EGLN3, TGFB3, RAF1, PTPN11, CDC42, NRAS, CRKL, KRAS, ETS1, JUN, PAK5, VEGFA, MAPK3, PIK3R1, AKT3, PIK3R2	3.82301	6.03944e-06
GOTERM_BP_DIRECT	GO:0006366~transcription from RNA polymerase II promoter	59	6.39913	3.38149e-08	BACH1, MEF2C, BACH2, CDX2, SPI1, TP63, FOXO3, CBFB, FUBP1, FOS, FLI1, GATA6, POU4F2, MYB, MYC, EGR2, TP53, ESR1, HMGA2, HMGA1, GTF2H1, HOXD8, JUN, CAMTA1, TAF9B, SOX5, BMPR2, MYBL2, POLR2C, SRF, MEIS1, WT1, TCF21, HOXA7, MLLT1, RUNX1, RUNX2, TRIP13, NFATC1, PLAG1, KLF5, MAF, CEBPB, KLF13, CREB1, CEBPG, ARID3A, SMAD4, ARID3B, SMAD2, SMAD1, USF2, MEF2D, ETS1, TRPS1, NEUROD1, KLF4, NFIA, NFIB	2.17728	6.13806e-06
GOTERM_CC_DIRECT	GO:0005789~endoplasmic reticulum membrane	80	8.67679	1.05646e-07	RTN4, CDIPT, RFT1, SEC24A, TMEM189-UBE2V1, PTGS2, LRRC8C, TTC9C, PKMYT1, TLR3, RAB1B, TLR7, CDC42, HMOX1, PGRMC1, INSIG1, RHOA, RAB6A, RHOG, RAB21, SEC23A, EGFR, SGPL1, SPTLC1, ATG9A, CYP1A1, UBE2J1, VTI1B, SRPRA, SRPRB, SIGMAR1, YIF1B, UFL1, UGT2B17, CYP2A6, LCLAT1, SDCBP, PTGFRN, UGT2B15, GALNT1, CYP1B1, PANX1, CYP51A1, FAM69A, HSD17B12, BET1, CERS6, CDKAL1, SEC62, G6PC3, CALU, TMED7, TMED2, TM…	1.86064	6.16585e-06
GOTERM_MF_DIRECT	GO:0098641~cadherin binding involved in cell-cell adhesion	40	4.33839	5.61824e-08	RTN4, ALDOA, PDLIM5, ANLN, SRC, CTNNB1, PICALM, PPL, IDH1, LRRFIP1, CLINT1, AHNAK, EGFR, VASN, FMNL2, F11R, TWF1, BSG, SWAP70, FSCN1, ANXA1, ARFIP2, PKN2, LYPLA2, ARFIP1, SLC9A3R2, EPHA2, EIF4G2, CRKL, CSNK1D, SCYL1, PRDX6, SERBP1, RARS, CAPG, SDCBP, MAPRE1, DNAJB1, UBAP2, PHLDB2	2.63694	6.38792e-06
GOTERM_BP_DIRECT	GO:0006919~activation of cysteine-type endopeptidase activity involved in apoptotic process	20	2.1692	4.53197e-08	CARD8, TNF, PPARG, S100A9, EGLN3, SMAD3, FASLG, FADD, PMAIP1, BCL2L11, TNFRSF10A, CASP3, TNFRSF10B, CDKN1B, CDKN2A, BBC3, RIPK1, BAX, FAS, APAF1	4.56174	7.91e-06
KEGG_PATHWAY	hsa05162:Measles	28	3.03688	1.43097e-06	RAB9B, TBK1, FASLG, TLR4, TLR7, CCNE2, CCNE1, MYD88, FAS, PIK3R1, AKT3, PIK3R2, IL6, TP53, CDK6, CDK4, TAB2, STAT3, TNFRSF10A, IKBKE, CCND1, CDKN1B, TNFRSF10B, CCND3, BBC3, GSK3B, JAK1, TNFAIP3	2.79577	8.48822e-06
GOTERM_BP_DIRECT	GO:0010718~positive regulation of epithelial to mesenchymal transition	13	1.40998	5.48279e-08	TGFBR1, EZH2, TGFBR2, SMAD4, TGFB3, SMAD3, SMAD2, CTNNB1, NOTCH1, SDCBP, COL1A1, BAMBI, AXIN2	7.45776	9.21511e-06
KEGG_PATHWAY	hsa04066:HIF-1 signaling pathway	23	2.49458	1.65149e-06	PRKCA, EGFR, IL6, MAP2K1, ERBB2, HK2, EGLN3, IGF1, TLR4, IL6R, STAT3, IGF1R, CDKN1A, CDKN1B, EIF4E, BCL2, HMOX1, VEGFA, MAPK3, MTOR, AKT3, PIK3R1, PIK3R2	3.18165	9.57859e-06
GOTERM_BP_DIRECT	GO:0071230~cellular response to amino acid stimulus	15	1.6269	7.82134e-08	LAMTOR5, EGFR, DNMT3A, LAMTOR3, TNF, CEBPB, COL4A1, SOCS1, COL3A1, BCL2L1, COL5A2, SESN1, SH3BP4, COL1A2, COL1A1	6.04188	1.2239e-05
GOTERM_BP_DIRECT	GO:0048146~positive regulation of fibroblast proliferation	16	1.73536	7.5977e-08	WNT5A, BMI1, EGFR, E2F1, ESR1, IGF1, CDK6, CDK4, MIF, WNT1, CDKN1A, JUN, ABL1, MYC, CCNA2, FN1	5.60925	1.23136e-05
GOTERM_BP_DIRECT	GO:0050900~leukocyte migration	24	2.60304	8.66281e-08	ICAM1, F11R, BSG, GRB2, PODXL, ITGB3, MMP1, SLC7A11, SRC, PTPN11, MIF, SLC16A3, CD47, NRAS, KRAS, CD44, ITGA5, F2, COL1A2, COL1A1, INPP5D, PIK3R1, FN1, PIK3R2	3.72418	1.31039e-05
GOTERM_CC_DIRECT	GO:0043234~protein complex	47	5.09761	2.65468e-07	MEF2C, CAV2, CDX2, PTGS2, PANX1, TMEM189-UBE2V1, HOXA11, UVRAG, TP63, CTNNB1, FBXW7, CDKN2A, MYD88, HIST1H4A, CDK5RAP3, TOP2A, MYC, FEN1, DNAJC19, IKZF1, BECN1, ACTA2, FLT3, NASP, SMAD5, ANXA1, TP53, PRKCI, PKN2, SMAD1, BRCA1, PTPN11, UFL1, PEX11B, HDAC4, CDKN1A, DCAF7, CDKN1B, ATP2A2, ID2, HDAC1, IPO4, MAPK3, MDM2, CHAF1A, SPTB, PPP5C	2.28708	1.42024e-05
GOTERM_CC_DIRECT	GO:0043235~receptor complex	23	2.49458	2.91205e-07	EGFR, FGFR1, GPR160, ERBB3, ERBB2, RXRA, TGFBR1, TGFBR2, LIFR, SMAD3, ITGB3, PIGR, TLR7, ACVR1B, NOTCH2, DDR1, IGF1R, ACVR2A, NOTCH1, APP, GPR37, RIPK1, BMPR1B	3.63081	1.43809e-05
GOTERM_BP_DIRECT	GO:0098609~cell-cell adhesion	38	4.12148	1.05998e-07	RTN4, ALDOA, PDLIM5, ANLN, PICALM, PPL, IDH1, LRRFIP1, CLINT1, AHNAK, VASN, FMNL2, F11R, TWF1, BSG, SWAP70, FSCN1, ARFIP2, PKN2, LYPLA2, ARFIP1, SLC9A3R2, EPHA2, EIF4G2, CRKL, CSNK1D, SCYL1, PRDX6, TACSTD2, SERBP1, RARS, CAPG, SDCBP, MAPRE1, DNAJB1, UBAP2, PERP, PHLDB2	2.65456	1.55167e-05
KEGG_PATHWAY	hsa04520:Adherens junction	19	2.06074	3.16567e-06	PTPRJ, EGFR, FGFR1, PTPRM, NLK, ERBB2, TGFBR1, MET, TGFBR2, SMAD4, SMAD3, SMAD2, TCF7L2, SRC, CTNNB1, CDC42, IGF1R, MAPK3, RHOA	3.55378	1.79616e-05
GOTERM_BP_DIRECT	GO:0007568~aging	28	3.03688	1.45698e-07	GRB2, COL3A1, TGFB3, FOXO3, AURKB, PTEN, GSS, VCAM1, BAK1, FOS, TYMS, CTGF, CASP7, LOXL2, FGF2, DNMT3A, IL6, CYP1A1, SLC12A2, FADS1, CREB1, TGFBR2, STAT3, CDKN1C, UCP2, JUN, APAF1, IGFBP5	3.21257	2.06616e-05
KEGG_PATHWAY	hsa05216:Thyroid cancer	12	1.30152	3.86304e-06	NRAS, CCND1, KRAS, MAP2K1, RXRA, MAPK3, PPARG, TP53, MYC, TCF7L2, CTNNB1, TPM3	5.49514	2.1452e-05
GOTERM_MF_DIRECT	GO:0044212~transcription regulatory region DNA binding	32	3.47072	2.21327e-07	MEF2C, WNT5A, TNF, PPARG, TAF9B, ARID4B, TP63, TCF7L2, WT1, CTNNB1, FOS, WNT1, GATA6, IKZF4, EGR2, IKZF1, CREB1, PHB, RCOR1, RXRA, YY1, TP53, SMAD4, SMAD3, BRCA1, STAT3, HDAC4, HDAC1, SP1, DMTF1, JUN, KLF4	2.87215	2.28769e-05
GOTERM_BP_DIRECT	GO:0070301~cellular response to hydrogen peroxide	16	1.73536	1.669e-07	CDK1, IL6, CYP1B1, EZH2, ANXA1, FOXO1, SIRT1, PPIF, ETS1, RHOB, MDM2, MAPK7, ABL1, TNFAIP3, KLF4, PPP5C	5.31403	2.2951e-05
GOTERM_BP_DIRECT	GO:0001934~positive regulation of protein phosphorylation	24	2.60304	1.86243e-07	EGFR, TNF, WNT3A, ERBB2, ITGB3, SIRT1, ACVR2A, WNT1, CCND1, KRAS, CCND3, CSNK1D, AKTIP, SQSTM1, RIPK1, F2, VEGFA, MAPK3, ADAM17, MTOR, AXIN2, ABL1, CYR61, CSF1R	3.57756	2.48577e-05
GOTERM_BP_DIRECT	GO:0010629~negative regulation of gene expression	25	2.7115	1.9384e-07	MEF2C, TNF, TBK1, MIF, ACVR1B, CDC42, BAK1, PICALM, CTGF, PLAG1, MAP2K1, RBL2, YY1, CREB1, ESR1, SMAD2, RB1, SIRT1, MYCN, SMO, CDKN1A, HDAC1, ID2, KLF4, TP53INP1	3.4546	2.51324e-05
REACTOME_PATHWAY	R-HSA-1912408:R-HSA-1912408	13	1.40998	8.6647e-08	E2F1, NOTCH2, NOTCH1, E2F3, CCND1, JUN, NOTCH4, TP53, AGO1, AGO2, AGO3, AGO4, TNRC6A	6.94216	2.56183e-05
KEGG_PATHWAY	hsa04015:Rap1 signaling pathway	36	3.90456	5.26243e-06	FGFR1, FGF7, GNAI2, ADORA2B, KITLG, ITGB3, KIT, SRC, CTNNB1, IGF1R, CDC42, KRAS, RHOA, THBS1, FGF2, AKT3, PIK3R1, CSF1R, PIK3R2, PRKCA, EGFR, MAP2K1, MET, PRKCI, IGF1, RAF1, MAPK11, EPHA2, NRAS, CRKL, ADCY9, MAPK12, ID1, MAPK14, MAPK3, VEGFA	2.27656	2.86141e-05
KEGG_PATHWAY	hsa04390:Hippo signaling pathway	29	3.14534	5.93428e-06	WNT5A, WNT3A, BMPR2, TGFB3, TCF7L2, CTNNB1, WNT1, CTGF, AXIN2, MYC, FBXW11, NF2, TGFBR1, TGFBR2, SMAD4, PRKCI, SMAD3, SMAD2, SMAD1, AJUBA, CCND1, CCND3, CSNK1D, ID2, ID1, BBC3, GSK3B, BMPR1B, PPP2R2A	2.55045	3.09766e-05
KEGG_PATHWAY	hsa05120:Epithelial cell signaling in Helicobacter pylori infection	18	1.95228	5.87357e-06	EGFR, F11R, MET, MAP2K4, CXCL8, MAPK11, SRC, ATP6V1F, PTPN11, ATP6V1C1, CDC42, CASP3, MAPK12, JUN, MAPK14, ADAM17, ATP6V0A1, IKBKB	3.56774	3.12853e-05
GOTERM_BP_DIRECT	GO:0034644~cellular response to UV	14	1.51844	2.53977e-07	BAK1, PTPRK, FBXW7, PTGS2, NEDD4, YY1, BAX, TP53, TP63, AURKB, MYC, CDC25A, PIK3R1, TP53INP1	6.02357	3.20147e-05
KEGG_PATHWAY	hsa04664:Fc epsilon RI signaling pathway	18	1.95228	7.2963e-06	PRKCA, TNF, MAP2K1, GRB2, MAP2K4, RAF1, MAPK11, NRAS, PDPK1, KRAS, MAPK12, MAPK14, MAPK3, INPP5D, MAP2K7, PIK3R1, AKT3, PIK3R2	3.51527	3.73393e-05
GOTERM_BP_DIRECT	GO:0018107~peptidyl-threonine phosphorylation	13	1.40998	3.27523e-07	ACVR1B, CDK1, PDPK1, TGFBR1, HIPK3, BCL2, GSK3B, NLK, TGFBR2, CHEK1, MTOR, MAP3K12, ACVR1	6.47647	4.01695e-05
GOTERM_BP_DIRECT	GO:0007507~heart development	29	3.14534	3.62976e-07	MEF2C, ERBB3, ERBB2, COL3A1, PPARG, PTEN, SRF, WT1, ZFP36L1, CASP7, GYS1, PKD2, MAP2K1, TGFBR1, TGFBR2, FBN1, NF1, RAF1, SPARC, TAB2, PTPN11, SOD2, EIF4G2, NOTCH1, CRKL, ID1, TRPS1, ID3, ACVR1	3.00003	4.33461e-05
GOTERM_MF_DIRECT	GO:0003682~chromatin binding	46	4.98915	5.5473e-07	MEF2C, HMGN3, EZH2, PPARG, TP63, FOXO1, CBX7, MEIS1, HOXD10, FOS, FLI1, GATA6, POU4F2, BCL6, LOXL2, TOP2A, RUNX2, DNMT3B, EGFR, CDK1, SATB1, DNMT3A, EGR2, CEBPB, JARID2, PRIMPOL, TP53, ARID3A, ESR1, MECP2, SMAD4, SMAD2, HMGA1, FOXP1, GTF2H1, ATRX, AJUBA, HDAC4, HDAC1, JUN, TRPS1, NEUROD1, SMC1A, CHAF1A, NFIA, RERE	2.24915	5.25593e-05
GOTERM_BP_DIRECT	GO:1902042~negative regulation of extrinsic apoptotic signaling pathway via death domain receptors	12	1.30152	5.50031e-07	TNFRSF10A, ICAM1, TNFRSF10B, HMOX1, RIPK1, RAF1, FASLG, FADD, RFFL, FAS, TNFAIP3, BRCA1	6.88408	6.08772e-05
GOTERM_BP_DIRECT	GO:0001701~in utero embryonic development	29	3.14534	5.70791e-07	GNA13, FGFR1, WNT3A, TGFB3, BCL2L1, TPM1, SRF, CTNNB1, ACVR1B, SLC30A1, GATA6, MYC, MUC1, MSH2, TGFBR1, RXRA, MYO1E, TGFBR2, SMAD4, SMAD3, SMAD2, MBNL1, FOXP1, BCL2L11, SMO, NOTCH1, RDH10, VEGFA, ACVR1	2.93586	6.16708e-05
GOTERM_BP_DIRECT	GO:0007265~Ras protein signal transduction	17	1.84382	5.32875e-07	GRB2, NF1, TP53, SHOC2, IGF1, MAPK11, RB1, NRAS, CDKN1A, CRKL, KRAS, CDKN2A, JUN, MAPK14, SDCBP, FGF2, CCNA2	4.59758	6.20029e-05
GOTERM_BP_DIRECT	GO:0006977~DNA damage response, signal transduction by p53 class mediator resulting in cell cycle arrest	16	1.73536	5.49679e-07	MUC1, E2F1, CDK1, CNOT9, CNOT8, RBL2, PPP2R5C, TP53, ARID3A, CENPJ, CDKN1A, CDKN1B, BTG2, BAX, MDM2, ZNF385A	4.88548	6.23592e-05
GOTERM_MF_DIRECT	GO:0001047~core promoter binding	16	1.73536	7.54523e-07	E2F1, E2F2, E2F3, EZH2, SPI1, RB1, FOXO3, IFI16, HMGA2, HDAC4, NOTCH1, HDAC1, AGO1, AGO2, RUNX1, KLF4	4.77945	6.59895e-05
REACTOME_PATHWAY	R-HSA-69231:R-HSA-69231	14	1.51844	3.5169e-07	E2F1, E2F2, E2F3, E2F5, RBL2, CDK6, RB1, CDK4, CDKN1A, CCND1, CDKN1B, CDKN2A, CCND3, PPP2R2A	5.7055	7.79843e-05
KEGG_PATHWAY	hsa05145:Toxoplasmosis	23	2.49458	1.73896e-05	TNF, GNAI2, SOCS1, TGFB3, TLR4, MAPK11, BCL2L1, TAB2, STAT3, PPIF, PDPK1, CASP3, MYD88, CCR5, MAPK12, BCL2, MAPK14, MAPK3, JAK1, ALOX5, LAMC1, IKBKB, AKT3	2.77671	8.72794e-05
KEGG_PATHWAY	hsa04914:Progesterone-mediated oocyte maturation	20	2.1692	1.77269e-05	ANAPC1, CDK1, GNAI2, MAP2K1, PKMYT1, RAF1, IGF1, MAPK11, CDC25A, IGF1R, KRAS, ADCY9, MAPK12, PLK1, MAPK14, MAPK3, CCNA2, PIK3R1, AKT3, PIK3R2	3.05286	8.72934e-05
GOTERM_MF_DIRECT	GO:0046332~SMAD binding	13	1.40998	1.31112e-06	YY1, TGFBR1, TGFBR2, COL3A1, SMAD2, HMGA2, COL5A2, PURA, CTNNB1, ACVR1B, COL1A2, BMPR1B, ACVR1	5.77979	0.000106476
REACTOME_PATHWAY	R-HSA-69202:R-HSA-69202	9	0.976139	6.03975e-07	CCNE2, CCNE1, CDKN1A, CDKN1B, PKMYT1, RB1, MYC, CDC25A, WEE1	9.95551	0.00010714
GOTERM_BP_DIRECT	GO:0097191~extrinsic apoptotic signaling pathway	13	1.40998	1.10007e-06	TNFRSF10A, ACVR1B, PDPK1, TNF, BAX, RIPK1, MLLT11, SMAD3, TLR3, FASLG, FADD, FAS, IL6R	5.85967	0.000116089
GOTERM_BP_DIRECT	GO:0000165~MAPK cascade	35	3.7961	1.14159e-06	MEF2C, FGFR1, FGF7, TNF, GRB2, ERBB3, ERBB2, KITLG, KIT, ZFP36L1, KRAS, POU4F2, SPRED1, MYC, FGF2, RASA1, EGFR, LAMTOR3, MAP2K1, NLK, NF1, RAF1, MAPK11, SMAD1, IRS1, NCAM1, NRAS, MEF2D, CCR5, MAPK12, MAPK3, JAK1, MAPK7, PPP5C, SPTB	2.52898	0.000117733
REACTOME_PATHWAY	R-HSA-2559580:R-HSA-2559580	25	2.7115	8.22264e-07	E2F1, BMI1, E2F2, E2F3, EZH2, MAP2K4, TP53, CDK6, MAPK11, CDK4, SUZ12, FOS, MAP4K4, CDKN2A, HIST1H4A, JUN, MAPK14, MAPK3, AGO1, MDM2, AGO3, AGO4, TNRC6A, MAP2K7, PHC2	3.14763	0.000121551
GOTERM_BP_DIRECT	GO:0007049~cell cycle	31	3.36226	1.29002e-06	TUSC2, ANAPC16, E2F2, E2F3, SEPT3, GNAI2, TP63, AURKB, SRC, KLK10, PRPF40A, CREBL2, ARL2, RBL2, IKZF1, NASP, TP53, PKN2, HACE1, BRCA1, GAK, UHRF1, CCND1, CCND3, DMTF1, ANXA11, MAPK3, CUL4B, PDCD6IP, MAPK7, CHAF1A	2.70446	0.000130083
GOTERM_BP_DIRECT	GO:0000082~G1/S transition of mitotic cell cycle	20	2.1692	1.37405e-06	CDK1, PKMYT1, CDK6, RB1, CDK4, TRIM71, CDC25A, PRIM1, CCNE2, ACVR1B, CCNE1, TYMS, CCND1, CDKN1A, CDKN1B, EIF4E, CDKN2A, DHFR, PPP3CA, ACVR1	3.71201	0.00013266
GOTERM_BP_DIRECT	GO:0017148~negative regulation of translation	15	1.6269	1.34949e-06	CNOT9, EIF4E, BTG2, TIA1, IGF2BP1, IGF2BP2, IGF2BP3, RIDA, FXR2, LIN28A, TRIM71, CAPRIN1, WT1, PURA, IGFBP5	4.89601	0.000133122
GOTERM_BP_DIRECT	GO:0048538~thymus development	13	1.40998	1.45315e-06	HES1, CRKL, MAP2K1, JARID2, BCL2, TGFBR1, MAPK3, RAF1, FADD, ABL1, SRF, BCL2L11, CTNNB1	5.72339	0.00013457
GOTERM_BP_DIRECT	GO:0097296~activation of cysteine-type endopeptidase activity involved in apoptotic signaling pathway	8	0.867679	1.44232e-06	TNFRSF10A, TNFRSF10B, RIPK1, BAX, SMAD3, FASLG, FADD, FAS	11.65	0.00013635
GOTERM_BP_DIRECT	GO:0042127~regulation of cell proliferation	28	3.03688	1.50773e-06	TNF, ERBB3, EZH2, BMPR2, TGFB3, EGLN3, CHEK1, KIT, JAG1, SRC, AGTR1, PKD2, BCL6, FAS, TGFBR2, ANXA1, TPD52L2, SIRT1, BRCA1, PURA, TNFRSF10A, CDKN1B, TNFRSF10B, JUN, JAK1, ABL1, PLAU, TBX19	2.86527	0.000136832
GOTERM_BP_DIRECT	GO:0043406~positive regulation of MAP kinase activity	15	1.6269	1.68428e-06	EGFR, MEF2C, FGFR1, TNF, FLT3, ERBB2, EZH2, KITLG, KIT, SRC, MIF, AJUBA, KRAS, VEGFA, FGF2	4.81302	0.000149857
GOTERM_BP_DIRECT	GO:0030097~hemopoiesis	15	1.6269	1.68428e-06	BMI1, SGPL1, FLT3, WNT3A, DLL1, JAG1, IFI16, KIT, SOD2, NOTCH2, PICALM, NOTCH4, RUNX1, RUNX2, CSF1R	4.81302	0.000149857
GOTERM_MF_DIRECT	GO:0003700~transcription factor activity, sequence-specific DNA binding	85	9.21909	2.09499e-06	MEF2C, BACH1, E2F1, E2F2, E2F3, CNOT8, CDX2, BACH2, THRB, E2F5, PPARG, SPI1, TP63, FOXO3, HOXD10, CBFB, CTNNB1, FUBP1, FOS, HOXC8, FLI1, GATA6, MYC, EGR2, RXRA, YY1, TP53, MECP2, ESR1, RB1, FOXJ3, HMGA1, PURA, MYCN, HES1, UHRF1, HOXD8, JUN, ST18, PRDM1, TBX19, WNT5A, SOX5, MYBL2, SRF, TCF7L2, WT1, ZFP36L1, BCL6, RUNX1, RUNX2, NFATC1, CREBL2, MAF, KLF5, PLAG1, IKZF4, CEBPB, IKZF1, CREB1, SMAD5, SM…	1.69096	0.000158788
GOTERM_MF_DIRECT	GO:0042803~protein homodimerization activity	69	7.48373	2.49832e-06	GRPEL2, CNOT9, CADM1, PTGS2, PEX7, GSS, BAK1, GSTM4, TRIM9, HMOX1, LRRFIP1, GOLGA5, TOP2A, IL6R, HES1, JUN, VEGFA, SDCBP, PDCD6IP, MAP3K12, ACVR1, CAV2, FGFR1, MCL1, SRM, ERBB3, CALCOCO2, BCL2L2, BCL2L1, KIT, SRF, TYMS, SQSTM1, BCL2, PKD2, IDH1, PAFAH1B2, RUNX1, CSF1R, IKZF4, ODC1, CARD8, CEBPB, MSH2, FLT3, PTPA, ARID3A, SMAD4, ANXA1, SMAD3, ELAVL1, SMAD2, TPD52L2, NPR3, SMAD1, FXR2, USF2, PEX11B…	1.80702	0.000177521
KEGG_PATHWAY	hsa04662:B cell receptor signaling pathway	17	1.84382	3.72873e-05	MAP2K1, GRB2, PPP3R1, RAF1, NRAS, FOS, KRAS, JUN, GSK3B, MAPK3, PPP3CA, INPP5D, IKBKB, AKT3, PIK3R1, PIK3R2, NFATC1	3.27187	0.000180209
GOTERM_MF_DIRECT	GO:0031625~ubiquitin protein ligase binding	36	3.90456	2.72571e-06	TMEM189-UBE2V1, ABTB1, FOXO1, RFFL, TRIB1, ACVR1B, TPI1, FBXW7, SQSTM1, BCL2, AXIN2, EGFR, EGR2, BECN1, NLK, SMAD5, TP53, UBE2J1, SMAD3, UBE2I, SMAD2, RB1, BRCA1, ATF6, IKBKE, CDKN1A, AKTIP, GPR37, PRDX6, RIPK1, GSK3B, JAK1, MDM2, AICDA, CUL4B, UBE2S	2.39805	0.000182285
REACTOME_PATHWAY	R-HSA-1538133:R-HSA-1538133	11	1.19306	1.54997e-06	E2F1, CCNE2, CCNE1, CDK1, E2F5, RBL2, HDAC1, MYBL2, CCNA2, TOP2A, CDC25A	6.81399	0.000196384
GOTERM_BP_DIRECT	GO:0097527~necroptotic signaling pathway	6	0.650759	2.32132e-06	TNF, RIPK1, TLR3, FASLG, FADD, FAS	18.9312	0.000198738
GOTERM_BP_DIRECT	GO:0001525~angiogenesis	31	3.36226	2.29159e-06	FGFR1, CYP1B1, PTGS2, NAA15, CXCL8, ANPEP, JAG1, MEIS1, PTEN, S1PR1, CTGF, HMOX1, HOXA7, ROBO4, RHOB, PLXND1, FN1, PRKCA, KLF5, COL4A2, COL15A1, MMP14, SIRT1, NCL, ADGRG1, ID1, ITGA5, JUN, MAPK14, VEGFA, TNFAIP2	2.6317	0.000199965
REACTOME_PATHWAY	R-HSA-1433557:R-HSA-1433557	13	1.40998	1.91764e-06	PRKCA, NRAS, GRB10, KRAS, GRB2, KITLG, CHEK1, KIT, PIK3R1, SRC, STAT3, PIK3R2, PTPN11	5.44115	0.000212596
GOTERM_BP_DIRECT	GO:0045765~regulation of angiogenesis	11	1.19306	2.55619e-06	IL6, ID1, ETS1, HMOX1, ERBB2, NF1, MAPK7, PLXND1, FGF2, EPHA2, CTNNB1	6.71753	0.000214792
GOTERM_BP_DIRECT	GO:0042981~regulation of apoptotic process	30	3.2538	2.64018e-06	RTN4, MCL1, TGFB3, TP63, BCL2L2, PMAIP1, BCL2L1, CASP6, ROBO4, BCL6, FAS, CARD8, FLT3, PHB, TP53, ESR1, RAF1, FADD, BRCA1, TNFRSF10A, TNFRSF10B, ETS1, BBC3, SERBP1, BAX, BNIP3L, APAF1, PERP, IGFBP3, TP53INP1	2.66637	0.000217815
GOTERM_MF_DIRECT	GO:0003690~double-stranded DNA binding	17	1.84382	3.69174e-06	EGFR, RAD51C, SATB1, MSH2, CREB1, TP53, TP63, AFF3, SMAD2, IFI16, CTNNB1, SP1, TDG, AKAP8, MYC, FEN1, RBMS1	4.01237	0.000233168
GOTERM_CC_DIRECT	GO:0016442~RISC complex	7	0.759219	5.6036e-06	EIF4E, DCP2, DICER1, AGO1, AGO2, AGO3, AGO4	12.7581	0.000256933
BIOCARTA	h_p53Pathway:p53 Signaling Pathway	12	1.30152	1.97776e-06	E2F1, CCNE1, CDKN1A, CCND1, BAX, BCL2, TP53, MDM2, APAF1, RB1, CDK4, TIMP3	4.98721	0.000267951
GOTERM_CC_DIRECT	GO:0005794~Golgi apparatus	74	8.02603	6.36373e-06	CDIPT, FGF7, SYT4, FAM3C, RP2, CRHBP, PPARG, PKMYT1, RAB1B, SLC35A1, ACBD3, SPRY1, APP, ATAT1, PICALM, CD44, CTGF, RAB6B, RAB6A, GOLGA5, FNDC3A, CCNA2, DPP7, CLINT1, AKT3, VPS45, ESR1, VTI1B, MAN1A1, GAK, NUCB1, SMO, SCYL1, MAPK3, BACE1, AKAP8, PTGFRN, MAPRE1, COL1A1, CUX1, CAV2, GALNT1, GRB2, RABGAP1L, CALU, VCAM1, TMED7, TMED2, AP3M2, TMED3, SLC30A1, CSDE1, TMED10, AXIN2, TNRC6A, KLF5, ZNF622, …	1.7191	0.000272331
GOTERM_BP_DIRECT	GO:0000079~regulation of cyclin-dependent protein serine/threonine kinase activity	12	1.30152	3.55905e-06	CCNE2, CDKN1A, CDKN1B, DIRAS3, PKMYT1, CDK5RAP3, CCNG1, CDK5RAP1, CCNA2, PTEN, CDC25A, GTF2H1	5.82499	0.000288369
GOTERM_BP_DIRECT	GO:0007223~Wnt signaling pathway, calcium modulating pathway	12	1.30152	3.55905e-06	WNT5A, NLK, PPP3R1, AGO1, AGO2, AGO3, AGO4, PPP3CA, TNRC6A, TCF7L2, CTNNB1, NFATC1	5.82499	0.000288369
GOTERM_BP_DIRECT	GO:0046902~regulation of mitochondrial membrane permeability	7	0.759219	3.71084e-06	PPIF, BAK1, BCL2, TP53, BCL2L1, PMAIP1, STAT3	13.2519	0.000295392
GOTERM_MF_DIRECT	GO:0042826~histone deacetylase binding	19	2.06074	5.04254e-06	MEF2C, CEBPB, PHB, PKN2, MECP2, SRF, HES1, TCF21, MEF2D, HDAC4, CCND1, SP1, HDAC1, PRDM1, AKAP8, DNMT3B, TOP2A, KLF4, PHF6	3.56116	0.000301711
KEGG_PATHWAY	hsa04014:Ras signaling pathway	35	3.7961	6.52554e-05	FGFR1, FGF7, RAB5C, GRB2, TBK1, KITLG, FASLG, BCL2L1, KIT, IGF1R, CDC42, KRAS, PAK5, RHOA, FGF2, RASA1, AKT3, PIK3R1, PIK3R2, CSF1R, PRKCA, EGFR, MAP2K1, NF1, MET, IGF1, RAF1, EPHA2, PTPN11, NRAS, ETS1, MAPK3, VEGFA, ABL1, IKBKB	2.05663	0.000309629
GOTERM_BP_DIRECT	GO:0002053~positive regulation of mesenchymal cell proliferation	10	1.0846	4.21404e-06	WNT5A, SMO, FGFR1, VEGFA, TGFBR2, TP63, MYC, FOXP1, CTNNB1, MYCN	7.28124	0.000329659
KEGG_PATHWAY	hsa04150:mTOR signaling pathway	15	1.6269	7.10939e-05	PRKCA, TNF, IGF1, IRS1, PTEN, DDIT4, PDPK1, EIF4E, MAPK3, RHEB, MTOR, IKBKB, AKT3, PIK3R1, PIK3R2	3.43446	0.000331305
REACTOME_PATHWAY	R-HSA-3000170:R-HSA-3000170	11	1.19306	3.55524e-06	PRKCA, COL3A1, COL1A2, ITGA2, COL1A1, ITGB3, COL5A3, THBS1, FGF2, COL5A2, FN1	6.30925	0.000350328
KEGG_PATHWAY	hsa04910:Insulin signaling pathway	25	2.7115	8.08152e-05	MAP2K1, PHKB, GRB2, SOCS3, SOCS1, PRKCI, HK2, RAF1, FOXO1, IRS1, G6PC3, NRAS, PDPK1, KRAS, CRKL, EIF4E, GSK3B, MAPK3, GYS1, RHEB, MTOR, IKBKB, AKT3, PIK3R1, PIK3R2	2.40578	0.000369995
GOTERM_BP_DIRECT	GO:0001953~negative regulation of cell-matrix adhesion	8	0.867679	4.92661e-06	CDKN2A, NF2, NF1, HOXA7, BCL6, THBS1, PIK3R1, RASA1	10.0967	0.000378861
BIOCARTA	h_igf1Pathway:IGF-1 Signaling Pathway	13	1.40998	4.25413e-06	MAP2K1, GRB2, IGF1, RAF1, IRS1, SRF, PTPN11, FOS, IGF1R, JUN, MAPK3, RASA1, PIK3R1	4.37371	0.000384217
BIOCARTA	h_il6Pathway:IL 6 signaling pathway	13	1.40998	4.25413e-06	IL6, CEBPB, MAP2K1, GRB2, RAF1, IL6R, SRF, STAT3, PTPN11, FOS, JUN, MAPK3, JAK1	4.37371	0.000384217
GOTERM_CC_DIRECT	GO:0005788~endoplasmic reticulum lumen	26	2.81996	1.0637e-05	WNT5A, PTGS2, WNT3A, COL3A1, WNT1, KDELC2, P4HA2, GPX7, THBS1, COL4A2, COL4A1, CES1, FLT3, COL15A1, COL5A3, COL5A2, TOR2A, HYOU1, TXNDC12, HSP90B1, TMEM43, BACE1, F2, COL1A2, COL1A1, RCN2	2.71489	0.000426722
GOTERM_CC_DIRECT	GO:0005667~transcription factor complex	26	2.81996	1.16545e-05	E2F2, E2F3, RBL2, LMO2, E2F5, HOXA11, YY1, RCOR1, SMAD5, SMAD4, NAA15, SMAD3, TP63, SMAD2, SMAD1, CDK4, MEIS1, HMGA1, CTNNB1, AJUBA, FOS, ETS1, GATA6, JUN, TRPS1, RUNX2	2.70082	0.000440033
GOTERM_CC_DIRECT	GO:0045121~membrane raft	27	2.92842	1.25449e-05	CAV2, TNF, GNAI2, APP, CASP3, S1PR1, KRAS, ANK2, FAS, INPP5D, AHNAK, EGFR, ICAM1, BSG, TGFBR1, PODXL, TGFBR2, ARID3A, DLL1, FADD, ADGRG1, FURIN, RIPK1, BACE1, ADAM17, SDCBP, IKBKB	2.6277	0.000447338
BIOCARTA	h_ctcfPathway:CTCF: First Multivalent Nuclear Factor	14	1.51844	6.78204e-06	TGFBR1, SMAD5, TGFBR2, TP53, TGFB3, SMAD4, SMAD1, PTEN, CDKN1B, CDKN2A, MDM2, MTOR, MYC, PIK3R1	3.95652	0.000459379
KEGG_PATHWAY	hsa05133:Pertussis	17	1.84382	0.000109213	IL6, TNF, GNAI2, CXCL8, MAPK11, TLR4, FOS, CASP3, MYD88, MAPK12, ITGA5, CFL2, CASP7, MAPK14, JUN, MAPK3, RHOA	3.01012	0.000491363
GOTERM_CC_DIRECT	GO:0005911~cell-cell junction	24	2.60304	1.53289e-05	PTPRJ, PTPRK, F11R, TWF1, PTPRM, CADM1, GRB2, MYO1E, FSCN1, BMPR2, KIT, CDH5, PNN, CTNNB1, AJUBA, CDC42, APP, DSG2, ITGA5, TENM2, PKD2, ADAM17, SNAP23, PIK3R1	2.79745	0.000491941
GOTERM_CC_DIRECT	GO:0071141~SMAD protein complex	6	0.650759	1.49954e-05	SMAD5, SMAD4, SMAD3, SMAD2, SMAD1, HMGA2	15.0363	0.000506561
KEGG_PATHWAY	hsa04912:GnRH signaling pathway	19	2.06074	0.000116763	PRKCA, EGFR, MAP2K1, GRB2, MAP2K4, RAF1, MAPK11, MMP14, SRC, CDC42, NRAS, KRAS, ADCY9, MAPK12, JUN, MAPK14, MAPK3, MAPK7, MAP2K7	2.77273	0.000516424
GOTERM_BP_DIRECT	GO:0008584~male gonad development	18	1.95228	7.41703e-06	WNT5A, MSH2, NASP, TGFBR1, HOXA11, ESR1, TLR3, KITLG, BCL2L1, KIT, HMGA2, MMP14, BCL2L11, WT1, GATA6, BCL2, CSDE1, AGO4	3.62513	0.00056082
KEGG_PATHWAY	hsa04931:Insulin resistance	21	2.27766	0.000129751	IL6, TNF, SOCS3, CREB1, PTPA, FOXO1, IRS1, PTEN, G6PC3, STAT3, PTPN11, PDPK1, GSK3B, GFPT1, GYS1, MTOR, OGT, IKBKB, PIK3R1, AKT3, PIK3R2	2.58221	0.000564296
GOTERM_CC_DIRECT	GO:0005783~endoplasmic reticulum	70	7.59219	1.87434e-05	RTN4, PXDN, PTGS2, NT5C3A, CRHBP, UVRAG, PKMYT1, TLR7, BAK1, FOS, P4HA2, HMOX1, PGRMC1, INSIG1, GPX7, LDAH, SEC23A, PRKCA, SGPL1, TP53, SRPRA, MAN1A1, SIGMAR1, METTL7A, UFL1, CD320, TMCO1, PANX1, CYP51A1, ADPGK, CERS6, TCL1A, FAM19A1, CDKAL1, SEC62, CALU, TMEM50B, VCAM1, TMED7, TMED2, TMED3, SLC30A1, SQSTM1, BCL2, MPDU1, PKD2, TMED10, THBS1, TRAM1, UGT2B28, MAP2K1, OSBPL8, BECN1, SCD, HACE1, ATP1…	1.69491	0.000572854
GOTERM_BP_DIRECT	GO:0045599~negative regulation of fat cell differentiation	12	1.30152	7.85896e-06	WNT5A, E2F1, WNT1, IL6, TNF, WNT3A, INSIG1, SMAD3, FOXO1, JAG1, SIRT1, SOD2	5.40892	0.000584487
GOTERM_BP_DIRECT	GO:0009636~response to toxic substance	17	1.84382	8.03917e-06	DNMT3A, CDK1, CES1, CYP1B1, CDK4, SRF, SLC7A11, FOS, TYMS, CDKN1A, BCL2, BAX, MAPK3, PON2, MDM2, FAS, DNMT3B	3.78625	0.000588245
GOTERM_BP_DIRECT	GO:0043392~negative regulation of DNA binding	10	1.0846	8.46664e-06	CTNNBIP1, MDFI, E2F1, SMO, ID2, JUN, HMOX1, IFI16, HMGA2, NFIB	6.76115	0.00060016
GOTERM_CC_DIRECT	GO:0016363~nuclear matrix	17	1.84382	2.25209e-05	DNMT3A, SATB1, RNASEL, CEBPB, LMNB1, YY1, TP53, SPARC, HNRNPM, UHRF1, DCAF7, CFL2, ALOX5, AKAP8, MYB, MATR3, PRPF40A	3.51364	0.00060226
GOTERM_BP_DIRECT	GO:0018105~peptidyl-serine phosphorylation	21	2.27766	8.37626e-06	PRKCA, CDK1, TBK1, TGFBR1, TGFBR2, PKN2, PRKCI, SRC, PDPK1, CSNK1D, MAPK12, PLK1, HIPK3, GSK3B, BCL2, MAPK14, MAPK3, MTOR, MAPK7, MAP3K12, AKT3	3.18045	0.000603177
GOTERM_CC_DIRECT	GO:0043231~intracellular membrane-bounded organelle	52	5.63991	2.17336e-05	MEF2C, SYT4, RAB5C, PPARG, APP, P4HA2, CTGF, CASP7, DPP7, CLINT1, SCAMP1, CYP1A1, VTI1B, IRS1, GAK, SMO, UGT2B17, BNIP2, VCAN, VAMP3, UGT2B15, RAB11FIP1, PPP5C, PALM, STX7, CYP1B1, CYP51A1, PPT2, CALCOCO2, PRRC2A, CHEK1, ANLN, IGF1R, TMED2, UGT8, ENTPD4, RUNX1, DNMT3B, TNRC6A, KLF5, COL4A2, FADS1, PODXL, ATP11A, ATP1A2, USF2, MEF2D, RDH10, DCP2, IFIT5, ATP6V0A1, CHAF1A	1.86831	0.000606475
REACTOME_PATHWAY	R-HSA-216083:R-HSA-216083	19	2.06074	6.98502e-06	ICAM1, F11R, COL4A2, BSG, COL4A1, FBN1, COL3A1, ITGA2, ITGB3, COL5A3, COL5A2, VCAM1, CD47, CD44, ITGA5, COL1A2, COL1A1, THBS1, FN1	3.4214	0.000619382
GOTERM_CC_DIRECT	GO:0005739~mitochondrion	101	10.9544	2.12433e-05	TUSC2, RAD51C, GRPEL2, MRPS33, NT5C3A, RAB1B, FOXO1, FOXO3, PMAIP1, BAK1, ACBD3, CDKN2A, SLC25A24, SLC25A22, OGT, BSG, GTPBP3, CYP1A1, MECP2, RAI14, PISD, MRM1, BCL2L11, DDIT4, SLC25A32, MARC1, RARS, MAPK3, HARS, AKAP8, MDH2, PTRH1, CYP1B1, MCL1, NAPG, TXN2, BCL2L1, SRC, KRAS, PPL, GFM1, IDH1, DHX57, MAP2K1, BECN1, PHB, MRPS24, SPRYD4, PTPN11, SLC25A13, SYNE2, BBC3, RHOT1, PON2, ABL1, RIDA, E2F1,…	1.52133	0.000619733
GOTERM_MF_DIRECT	GO:0019904~protein domain specific binding	28	3.03688	1.18552e-05	WNT5A, CHMP2A, CNOT9, DRD3, WNT3A, DICER1, PPP3R1, MLF1, HNRNPM, WNT1, HIST1H4A, RAB6A, PLXND1, RAB27B, RUNX2, STX1A, MECP2, ARFIP2, PRKCI, ARFIP1, CENPJ, PTPN11, LAMP2, NEDD4, CAPG, TDG, ID3, MTOR	2.57355	0.000673742
GOTERM_BP_DIRECT	GO:0045429~positive regulation of nitric oxide biosynthetic process	12	1.30152	1.0061e-05	EGFR, ICAM1, IL6, TNF, PTGS2, PKD2, ESR1, SMAD3, TLR4, MTOR, KLF4, SOD2	5.28313	0.000702167
GOTERM_CC_DIRECT	GO:0000932~cytoplasmic mRNA processing body	15	1.6269	2.73597e-05	CNOT9, CARHSP1, LIN28A, TRIM71, CAPRIN1, AJUBA, ZFP36L1, EIF4E, SQSTM1, DCP2, AGO1, AGO2, AGO3, AGO4, TNRC6A	3.85546	0.00070236
GOTERM_BP_DIRECT	GO:0032722~positive regulation of chemokine production	8	0.867679	1.35642e-05	IL6, TNF, ADORA2B, ADAM17, TLR3, TLR4, IL6R, TLR7	8.90881	0.000932212
KEGG_PATHWAY	hsa05131:Shigellosis	15	1.6269	0.000220499	CXCL8, MAPK11, SRC, CDC42, CRKL, MAPK12, ARPC3, CD44, ITGA5, MAPK14, MAPK3, ABL1, IKBKB, FBXW11, RHOG	3.11248	0.000943105
REACTOME_PATHWAY	R-HSA-110056:R-HSA-110056	7	0.759219	1.17497e-05	CDK1, IL6, MAP2K1, MAPK3, JAK1, IL6R, PTPN11	10.8404	0.000947009
GOTERM_BP_DIRECT	GO:0033138~positive regulation of peptidyl-serine phosphorylation	15	1.6269	1.42475e-05	WNT5A, IL6, TNF, TBK1, WNT3A, RAF1, DOCK7, MIF, CDC42, SPRY2, CD44, BCL2, GSK3B, VEGFA, CREBL2	4.05669	0.000964543
GOTERM_BP_DIRECT	GO:0035278~miRNA mediated inhibition of translation	7	0.759219	1.48993e-05	AGO1, AGO2, AGO3, AGO4, TRIM71, TNRC6A, STAT3	11.0432	0.000993819
GOTERM_MF_DIRECT	GO:0004713~protein tyrosine kinase activity	21	2.27766	1.87008e-05	EGFR, FGFR1, TWF1, FGF7, MAP2K1, ERBB3, ERBB2, MAP2K4, MET, DSTYK, KIT, WEE1, EPHA2, SRC, IGF1R, SCYL1, JAK1, ABL1, CUX1, MAP2K7, FGF2	3.0186	0.00101201
KEGG_PATHWAY	hsa05014:Amyotrophic lateral sclerosis (ALS)	13	1.40998	0.000246523	CASP3, TNF, GRIA2, MAPK12, MAPK14, BAX, BCL2, PPP3R1, TP53, MAPK11, APAF1, PPP3CA, BCL2L1	3.45278	0.00103737
REACTOME_PATHWAY	R-HSA-5674400:R-HSA-5674400	10	1.0846	1.45037e-05	CDKN1A, PDPK1, CDKN1B, GSK3B, CREB1, MDM2, FOXO1, FOXO3, MTOR, AKT3	6.19454	0.0010715
BIOCARTA	h_egfPathway:EGF Signaling Pathway	14	1.51844	2.00718e-05	PRKCA, EGFR, MAP2K1, GRB2, MAP2K4, RAF1, SRF, STAT3, FOS, JUN, MAPK3, JAK1, RASA1, PIK3R1	3.66345	0.00108731
GOTERM_MF_DIRECT	GO:0043565~sequence-specific DNA binding	51	5.53145	2.11417e-05	BACH1, E2F1, CDX2, THRB, PPARG, FOXO1, TP63, FOXO3, HOXD10, FOS, HOXC8, FLI1, MYC, RXRA, TP53, ESR1, FOXJ3, HES1, HOXD8, JUN, CUX1, CAMTA1, HOXA11, TCF7L2, WT1, HOXA1, MTPN, BCL2, HOXA7, BCL6, CREBL2, MAF, KLF5, IKZF4, CEBPB, CREB1, CEBPG, SMAD4, SMAD3, FOXP1, USF2, ATF6, HDAC4, NOTCH1, SP1, DMTF1, HOXB8, ETS1, TRPS1, NEUROD1, RERE	1.88225	0.00109205
GOTERM_MF_DIRECT	GO:0000978~RNA polymerase II core promoter proximal region sequence-specific DNA binding	39	4.22993	2.23201e-05	MEF2C, SPI1, MYBL2, MEIS1, SRF, TCF7L2, FOS, FLI1, HOXA7, AGO1, POU4F2, MYB, RUNX2, MYC, PLAG1, MUC1, KLF5, ZBTB7A, CEBPB, EGR2, KLF13, CREB1, ESR1, SMAD4, ARID3B, SMAD3, SMAD2, IFI16, SMAD1, STAT3, FOXP1, MEF2D, HDAC1, SP1, JUN, NEUROD1, PRDM1, NFIA, NFIB	2.10026	0.00110279
GOTERM_CC_DIRECT	GO:0031410~cytoplasmic vesicle	28	3.03688	4.6912e-05	SNAP29, PALM, FGFR1, CAV2, RP2, ERBB2, CALCOCO2, COMMD9, SQSTM1, SLC4A7, RAB6B, WIPF1, RAB6A, ENTPD4, DPP7, F11R, HYAL3, ATG9A, SOCS1, DLL1, MMP14, SIGMAR1, ATP6V1C1, ITGA5, PRDX6, BACE1, ADAMTS1, TP53INP1	2.38875	0.00115772
KEGG_PATHWAY	hsa04152:AMPK signaling pathway	22	2.38612	0.000290673	CREB1, SCD, PPARG, PPP2R5C, ELAVL1, IGF1, FOXO1, FOXO3, SIRT1, IRS1, G6PC3, IGF1R, PDPK1, CCND1, GYS1, RHEB, MTOR, CCNA2, PIK3R1, AKT3, PIK3R2, PPP2R2A	2.37527	0.00120367
GOTERM_BP_DIRECT	GO:0007165~signal transduction	95	10.3037	1.84487e-05	GNA13, MPZL1, FGF7, CRHBP, PPP2R5C, PPARG, S100A9, FASLG, TLR3, SKAP2, CXCL12, ACVR1B, WISP2, MYD88, ANK2, PAK5, FAS, OGT, ZYX, APLN, FGF2, MAP2K7, AKT3, EGFR, PTPRK, PTPRM, DFFA, ESR1, PKN2, FADD, HMGA2, CDK4, IRS1, TNFRSF10A, GRB10, TNFRSF10B, CCND3, IGF2R, TXNRD1, MAPRE2, AKAP8, MAPK7, STMN1, GNAI2, ERBB3, ERBB2, RTKN, KITLG, CXCL8, KIT, PXN, SRC, IGF1R, NDRG3, CD69, INPP5D, RUNX1, RASA1, PIK3…	1.54907	0.00121261
REACTOME_PATHWAY	R-HSA-1474244:R-HSA-1474244	8	0.867679	1.82096e-05	COL4A2, COL4A1, COL3A1, COL1A2, COL1A1, COL5A3, COL5A2, FN1	8.25939	0.00124169
GOTERM_BP_DIRECT	GO:0042771~intrinsic apoptotic signaling pathway in response to DNA damage by p53 class mediator	10	1.0846	2.1418e-05	CDKN1A, TMEM109, MSH2, PPP2R5C, TP53, TP63, IFI16, PMAIP1, SIRT1, DDIT4	6.10685	0.00138755
GOTERM_MF_DIRECT	GO:0005178~integrin binding	18	1.95228	2.95818e-05	EGFR, ICAM1, COL3A1, FBN1, IGF1, ITGA2, TSPAN8, MMP14, PXN, SRC, VCAM1, WISP2, CTGF, ITGA5, ADAM17, THBS1, FN1, CYR61	3.27733	0.00140048
KEGG_PATHWAY	hsa04915:Estrogen signaling pathway	19	2.06074	0.000353319	EGFR, GNAI2, MAP2K1, GRB2, CREB1, ESR1, RAF1, SRC, NRAS, FOS, HSP90B1, KRAS, SP1, ADCY9, JUN, MAPK3, PIK3R1, AKT3, PIK3R2	2.54867	0.00144009
GOTERM_MF_DIRECT	GO:0005524~ATP binding	114	12.3644	3.43345e-05	RAD51C, RNASEL, TBK1, PKMYT1, DSTYK, AURKB, ACSS1, MAP2K7, PMS1, EGFR, TWF1, UBE2J1, NAV3, WEE1, MAP4K4, SCYL1, RARS, MAPK3, HARS, BMP2K, MAPK7, CHORDC1, PPP5C, FGFR1, ERBB3, ERBB2, BMPR2, CHEK1, SRC, KRAS, RUNX1, RUNX2, DHX57, CSF1R, MAP2K1, TGFBR1, MYO1E, TGFBR2, MET, MAP2K4, ATP11A, ABCB1, AARSD1, EPHA2, HYOU1, IKBKE, MYO10, ATP2A2, PLK1, DHX40, MTOR, IKBKB, ABL1, SMC1A, KIF23, BCKDK, ABCF2, N…	1.45781	0.00156034
GOTERM_BP_DIRECT	GO:0031100~organ regeneration	12	1.30152	2.51017e-05	CDK1, WNT1, BAK1, CDKN1A, NOTCH1, FLT3, IGF2R, TGFBR2, PPARG, CDK4, CXCL12, CCNA2	4.83351	0.00160312
BIOCARTA	h_keratinocytePathway:Keratinocyte Differentiation	19	2.06074	3.58605e-05	PRKCA, EGFR, TNF, MAP2K1, MAP2K4, RAF1, FASLG, FOS, SP1, ETS1, JUN, RIPK1, MAPK14, BCL2, MAPK3, HOXA7, FAS, IKBKB, MAP2K7	2.79665	0.00161842
GOTERM_BP_DIRECT	GO:0051726~regulation of cell cycle	20	2.1692	2.62383e-05	E2F2, E2F5, RBL2, CCNF, PKMYT1, RB1, CCNG1, MYBL2, PTEN, CDC25A, WEE1, STAT3, SRC, CCNE2, CCNE1, BAK1, PLK1, JUN, ID3, FGF2	3.05342	0.0016524
GOTERM_BP_DIRECT	GO:0007173~epidermal growth factor receptor signaling pathway	13	1.40998	2.80714e-05	EGFR, NRAS, PDPK1, KRAS, GRB2, ADAM17, PIGR, SOCS5, ABL1, PIK3R1, SRC, PXN, PTPN11	4.39475	0.00174354
GOTERM_MF_DIRECT	GO:0004675~transmembrane receptor protein serine/threonine kinase activity	6	0.650759	4.06712e-05	ACVR1B, ACVR2A, TGFBR1, TGFBR2, BMPR1B, ACVR1	12.7452	0.00177704
GOTERM_CC_DIRECT	GO:0035068~micro-ribonucleoprotein complex	5	0.542299	8.47188e-05	AGO1, AGO2, AGO3, AGO4, TNRC6A	16.707	0.00201248
GOTERM_MF_DIRECT	GO:0019838~growth factor binding	9	0.976139	4.90842e-05	ACVR1B, ACVR2A, OSMR, ERBB3, TGFBR1, ERBB2, BMPR2, LIFR, SDCBP	6.37259	0.00206491
GOTERM_CC_DIRECT	GO:0000139~Golgi membrane	52	5.63991	9.88643e-05	CDIPT, SEC24A, B3GALT4, PKMYT1, RAB1B, TLR3, SLC35A1, TLR7, SLC35A4, ACBD3, CDC42, TMEM59, RAB6B, RAB6A, GOLGA5, FNDC3A, SEC23A, EGFR, BSG, VPS45, PRKCI, MAN1A1, NCAM1, CUX1, TMCO1, SNAP29, CAV2, GALNT1, GALNT7, BET1, RFFL, TMED7, GALNT10, TMED2, SLC35B3, TMED3, GOLPH3L, TMED10, GALNT13, MGAT4A, HACE1, ARFIP1, FURIN, ATF6, NOTCH2, NRAS, NOTCH1, RAB30, CSNK1D, NOTCH4, RHEB, MTOR	1.76399	0.00218637
GOTERM_CC_DIRECT	GO:0016605~PML body	16	1.73536	9.79025e-05	SATB1, TP53, UBE2I, RB1, PTEN, TCF7L2, SIRT1, ATRX, IKBKE, SQSTM1, TENM2, HIPK3, TDG, MTOR, MAPK7, TP53INP1	3.27321	0.00224236
GOTERM_BP_DIRECT	GO:0016477~cell migration	24	2.60304	3.73287e-05	PTPRK, FGFR1, CDK1, SHROOM2, PODXL, FSCN1, PRKCI, ITGB3, ADGRG1, PTEN, EPHA2, HES1, PDPK1, S1PR1, CTGF, GSK3B, PAK5, RHOA, JAK1, LAMC1, THBS1, ABL1, BAMBI, PRPF40A	2.64157	0.00225613
GOTERM_BP_DIRECT	GO:0030335~positive regulation of cell migration	25	2.7115	3.84885e-05	KIT, IGF1R, S1PR1, THBS1, PIK3R1, CSF1R, CYR61, EGFR, PRKCA, TGFBR1, PODXL, IGF1, SMAD3, MMP14, NOTCH1, SYNE2, ITGA5, VEGFA, TRIM32, ADAM17, SDCBP, MAPRE1, COL1A1, PLAU, ACVR1	2.57218	0.00226579
KEGG_PATHWAY	hsa04310:Wnt signaling pathway	23	2.49458	0.000565773	PRKCA, WNT5A, WNT3A, NLK, TP53, SMAD4, PPP3R1, TCF7L2, CTNNB1, CTNNBIP1, WNT1, CCND1, CCND3, JUN, GSK3B, RHOA, FRAT2, PPP3CA, AXIN2, BAMBI, FBXW11, MYC, NFATC1	2.21332	0.00226986
GOTERM_BP_DIRECT	GO:0071560~cellular response to transforming growth factor beta stimulus	12	1.30152	3.81206e-05	ZFP36L1, WNT5A, MEF2C, COL4A2, TGFBR1, FBN1, SOX5, PDE3A, APAF1, COL1A1, MAPK7, ABL1	4.63622	0.00227366
GOTERM_BP_DIRECT	GO:2001244~positive regulation of intrinsic apoptotic signaling pathway	10	1.0846	3.72505e-05	BCLAF1, BBC3, BAX, BCL2, S100A9, TP53, BCL2L1, PMAIP1, BMF, BCL2L11	5.73674	0.0022818
GOTERM_BP_DIRECT	GO:0006928~movement of cell or subcellular component	16	1.73536	3.93677e-05	GNA13, PALM, PTGS2, MAP2K1, VIM, ARFIP2, CXCL8, IGF1, MYLIP, TPM1, STAT3, TPM3, ARPC3, SERPINB5, MAPK14, ARHGDIA	3.52209	0.00228782
KEGG_PATHWAY	hsa04320:Dorso-ventral axis formation	9	0.976139	0.000594851	EGFR, NOTCH2, NOTCH1, KRAS, MAP2K1, GRB2, ETS1, NOTCH4, MAPK3	4.42664	0.0023503
GOTERM_BP_DIRECT	GO:0048009~insulin-like growth factor receptor signaling pathway	7	0.759219	4.41943e-05	IGF1R, GRB10, IGF2R, IGF1, IRS1, CRIM1, PIK3R1	9.46561	0.00253549
REACTOME_PATHWAY	R-HSA-375165:R-HSA-375165	9	0.976139	4.04901e-05	NCAM1, NRAS, FGFR1, KRAS, GRB2, CREB1, MAPK3, SRC, SPTB	6.33532	0.0025621
KEGG_PATHWAY	hsa05152:Tuberculosis	27	2.92842	0.00067995	TNF, RAB5C, TGFB3, PPP3R1, TLR4, SRC, CASP3, MYD88, BCL2, RHOA, PPP3CA, AKT3, IL6, CEBPB, CEBPG, CREB1, RAF1, FADD, MAPK11, LAMP2, MAPK12, BAX, MAPK14, MAPK3, JAK1, ATP6V0A1, APAF1	2.02575	0.00264616
GOTERM_BP_DIRECT	GO:0001541~ovarian follicle development	11	1.19306	4.99634e-05	ICAM1, CEBPB, BAX, BCL2, VEGFA, SMAD4, KITLG, BCL2L1, KIT, MMP14, MYC	4.95818	0.00283023
GOTERM_BP_DIRECT	GO:0001658~branching involved in ureteric bud morphogenesis	11	1.19306	4.99634e-05	CTNNBIP1, TCF21, WNT1, HOXA11, BCL2, PKD2, SMAD4, FGF2, MYC, WT1, CTNNB1	4.95818	0.00283023
GOTERM_BP_DIRECT	GO:0014066~regulation of phosphatidylinositol 3-kinase signaling	15	1.6269	5.09711e-05	EGFR, FGFR1, FGF7, ERBB3, GRB2, ERBB2, PPP2R5C, KITLG, KIT, IRS1, PTPN11, MAPK3, FGF2, PIK3R1, PIK3R2	3.64062	0.00285164
GOTERM_BP_DIRECT	GO:0014065~phosphatidylinositol 3-kinase signaling	9	0.976139	5.26254e-05	ZFP36L1, IGF1R, ERBB3, ERBB2, NF1, IGF1, IRS1, PIK3R1, PIK3R2	6.31041	0.00290821
GOTERM_MF_DIRECT	GO:0004702~receptor signaling protein serine/threonine kinase activity	12	1.30152	7.52986e-05	ACVR1B, MAP4K4, ACVR2A, MAP2K1, TGFBR1, PAK5, TGFBR2, MAP2K4, BMPR2, BMPR1B, MAP2K7, ACVR1	4.32855	0.00294798
GOTERM_MF_DIRECT	GO:0004674~protein serine/threonine kinase activity	39	4.22993	7.79825e-05	BCKDK, TBK1, PKMYT1, DSTYK, CHEK1, AURKB, ACVR1B, PDPK1, SQSTM1, PAK5, AKT3, PRKCA, CDK1, MAP2K1, NLK, TGFBR1, PRKCI, PKN2, RAF1, MAPK11, CDK4, GAK, MAP4K4, ACVR2A, CSNK1D, MAPK12, PLK1, HIPK3, GSK3B, MAPK14, RIPK1, MAPK3, BMP2K, MAPK7, MTOR, BMPR1B, IKBKB, MAP3K12, ACVR1	1.98296	0.00295129
GOTERM_CC_DIRECT	GO:0042470~melanosome	16	1.73536	0.000138746	GNA13, BSG, RAB5C, ITGB3, MMP14, CALU, SLC1A4, HSP90B1, SYPL1, CAPG, ANXA11, ATP6V0A1, TMED10, SDCBP, PDCD6IP, RAB27B	3.17598	0.00296496
GOTERM_MF_DIRECT	GO:0008013~beta-catenin binding	15	1.6269	8.10784e-05	PTPRJ, PTPRK, SHROOM2, ESR1, SMAD3, FOXO1, FOXO3, SLC9A3R2, TCF7L2, PXN, CDH5, CTNNBIP1, GSK3B, AXIN2, KLF4	3.49715	0.00296945
GOTERM_MF_DIRECT	GO:0046934~phosphatidylinositol-4,5-bisphosphate 3-kinase activity	13	1.40998	7.38831e-05	EGFR, FGFR1, FGF7, ERBB3, GRB2, ERBB2, KITLG, KIT, IRS1, PTPN11, FGF2, PIK3R1, PIK3R2	4.00857	0.00299579
REACTOME_PATHWAY	R-HSA-111453:R-HSA-111453	6	0.650759	5.20635e-05	BBC3, BCL2, BCL2L1, PMAIP1, BMF, BCL2L11	11.6148	0.00307403
REACTOME_PATHWAY	R-HSA-186763:R-HSA-186763	10	1.0846	5.63144e-05	NRAS, KRAS, CRKL, GRB2, PIK3R1, SRC, RASA1, STAT3, PIK3R2, PTPN11	5.34012	0.00311715
GOTERM_BP_DIRECT	GO:0043433~negative regulation of sequence-specific DNA binding transcription factor activity	13	1.40998	5.79211e-05	CTNNBIP1, HDAC4, ID2, ID1, CEBPG, HMOX1, EZH2, ESR1, RB1, ID3, SIRT1, TCF7L2, TRIB1	4.10177	0.0031619
KEGG_PATHWAY	hsa05146:Amoebiasis	19	2.06074	0.000828263	PRKCA, COL4A2, IL6, TNF, COL4A1, RAB5C, COL3A1, TGFB3, CXCL8, TLR4, COL5A3, COL5A2, CASP3, COL1A2, COL1A1, LAMC1, PIK3R1, FN1, PIK3R2	2.38036	0.00317533
GOTERM_BP_DIRECT	GO:0030308~negative regulation of cell growth	19	2.06074	6.33146e-05	PTPRJ, RTN4, PHB, PPARG, BMPR2, TP53, SMAD4, SMAD3, SIRT1, WT1, ACVR1B, SH3BP4, CDKN1A, CDKN1B, CDKN2A, SERPINE2, NDRG3, BCL2, BCL6	2.97267	0.00341476
GOTERM_BP_DIRECT	GO:0034097~response to cytokine	12	1.30152	6.83702e-05	TYMS, FOS, MCL1, OSMR, JUN, BCL2, COL3A1, LIFR, BCL2L1, IL6R, SPARC, SRF	4.36875	0.00356002
BIOCARTA	h_il2rbPathway:IL-2 Receptor Beta Chain in T cell Activation	16	1.73536	0.000118464	E2F1, GRB2, SOCS3, SOCS1, RAF1, FASLG, BCL2L1, IRS1, FOS, CRKL, BCL2, MAPK3, JAK1, FAS, MYC, PIK3R1	2.89855	0.00356093
GOTERM_BP_DIRECT	GO:0009952~anterior/posterior pattern specification	15	1.6269	6.80811e-05	YY1, TGFBR1, HOXA11, BMPR2, SMAD2, HOXD10, CTNNBIP1, SMO, ACVR2A, HOXC8, CRKL, BTG2, HOXB8, HOXA7, NEUROD1	3.54961	0.00358614
GOTERM_BP_DIRECT	GO:0097150~neuronal stem cell population maintenance	8	0.867679	6.73373e-05	HES1, NOTCH1, FANCD2, IGF2BP1, FOXO1, DLL1, JAG1, FOXO3	7.2119	0.00358869
GOTERM_MF_DIRECT	GO:0035198~miRNA binding	7	0.759219	0.000101887	MEF2C, AGO1, AGO2, AGO3, AGO4, LIN28A, TRIM71	8.36403	0.00361379
GOTERM_BP_DIRECT	GO:0001569~patterning of blood vessels	9	0.976139	7.02889e-05	GNA13, COL4A1, NOTCH4, VEGFA, TGFBR2, PLXND1, SRF, ACVR1, CTNNB1	6.08504	0.00361824
GOTERM_BP_DIRECT	GO:0090200~positive regulation of release of cytochrome c from mitochondria	9	0.976139	7.02889e-05	PPIF, BAK1, BBC3, BAX, MLLT11, TP53, PMAIP1, BMF, BCL2L11	6.08504	0.00361824
GOTERM_BP_DIRECT	GO:0009314~response to radiation	9	0.976139	7.02889e-05	F11R, PPM1D, JUN, BCL2, COL3A1, MECP2, SMC1A, CXCL12, CDC25A	6.08504	0.00361824
REACTOME_PATHWAY	R-HSA-3000178:R-HSA-3000178	16	1.73536	7.05614e-05	COL4A2, COL4A1, COL3A1, TGFB3, ITGA2, SPARC, ITGB3, COL5A3, COL5A2, NCAM1, APP, COL1A2, VCAN, LAMC1, COL1A1, FN1	3.30375	0.003675
BIOCARTA	h_her2Pathway:Role of ERBB2 in Signal Transduction and Oncology	12	1.30152	9.81231e-05	EGFR, IL6, MAP2K1, GRB2, ERBB3, ERBB2, MAPK3, ESR1, RAF1, IL6R, PIK3R1, STAT3	3.6862	0.00379175
GOTERM_BP_DIRECT	GO:0043434~response to peptide hormone	11	1.19306	7.65476e-05	BSG, CDKN1B, BTG2, GNAI2, ATP2A2, CTGF, ANXA1, COL1A1, SPARC, CXCL12, IRS1	4.73281	0.00385241
BIOCARTA	h_raccycdPathway:Influence of Ras and Rho proteins on G1 to S Transition	13	1.40998	0.000113966	E2F1, CCNE1, CDKN1A, CCND1, CDKN1B, MAPK3, RHOA, RAF1, CDK6, RB1, IKBKB, CDK4, PIK3R1	3.40177	0.00385337
GOTERM_BP_DIRECT	GO:0097190~apoptotic signaling pathway	14	1.51844	7.57634e-05	PRKCA, SGPL1, TLR3, FASLG, FADD, TLR4, BAK1, CASP3, BBC3, RIPK1, BAX, MLLT11, APAF1, FAS	3.73292	0.00385577
GOTERM_BP_DIRECT	GO:0032355~response to estradiol	16	1.73536	7.74943e-05	DNMT3A, PTGS2, EZH2, ANXA1, ESR1, PTEN, STAT3, CTNNB1, CCND1, CASP3, CDKN1B, CTGF, ETS1, COL1A1, DNMT3B, MYC	3.32857	0.00385719
GOTERM_CC_DIRECT	GO:0070578~RISC-loading complex	5	0.542299	0.000189857	DICER1, AGO1, AGO2, AGO3, AGO4	14.3203	0.00392454
GOTERM_MF_DIRECT	GO:0004714~transmembrane receptor protein tyrosine kinase activity	10	1.0846	0.000115208	EGFR, DDR1, IGF1R, FLT3, ERBB3, ERBB2, MET, KIT, EPHA2, CSF1R	5.03099	0.0039618
GOTERM_BP_DIRECT	GO:0006468~protein phosphorylation	45	4.88069	8.24143e-05	FGFR1, BCKDK, RNASEL, PHKB, ERBB2, PKMYT1, AURKB, TRIB1, CCNE1, ACVR1B, APP, PDPK1, SQSTM1, AKT3, PIK3R1, PRKCA, NLK, CREB1, TGFBR1, TGFBR2, SMAD5, PRKCI, PKN2, RAF1, CDK6, SMAD2, CDK4, GAK, GMFB, IKBKE, MAP4K4, CCND1, CSNK1D, PLK1, HIPK3, GSK3B, MAPK3, BMP2K, JAK1, MTOR, BMPR1B, IKBKB, IGFBP3, MAP3K12, ACVR1	1.86821	0.00401355
GOTERM_BP_DIRECT	GO:0051272~positive regulation of cellular component movement	6	0.650759	8.15738e-05	ETS1, TGFBR1, VEGFA, ADAM17, BCL6, STMN1	11.3587	0.00401579
GOTERM_BP_DIRECT	GO:0051146~striated muscle cell differentiation	6	0.650759	8.15738e-05	KRAS, BNIP2, MAPK14, MTPN, RB1, IGFBP5	11.3587	0.00401579
GOTERM_MF_DIRECT	GO:0043425~bHLH transcription factor binding	8	0.867679	0.000121693	TCF21, IKZF4, SP1, LMO2, SMAD3, RUNX2, SIRT1, USF2	6.64966	0.00406152
BIOCARTA	h_metPathway:Signaling of Hepatocyte Growth Factor Receptor	15	1.6269	0.000175571	MAP2K1, GRB2, MET, RAF1, PTEN, STAT3, PXN, SRC, PTPN11, FOS, CRKL, JUN, MAPK3, RASA1, PIK3R1	2.94384	0.00431646
REACTOME_PATHWAY	R-HSA-5628897:R-HSA-5628897	17	1.84382	8.79879e-05	NDUFA4, LAMTOR5, LAMTOR3, TP53, TP63, SESN1, PTEN, DDIT4, AGO1, RHEB, AGO2, TXNRD1, AGO3, AGO4, MTOR, TNRC6A, AKT3	3.09727	0.00432665
GOTERM_BP_DIRECT	GO:0050731~positive regulation of peptidyl-tyrosine phosphorylation	15	1.6269	8.99931e-05	ICAM1, IL6, FGF7, CD44, ITGA5, VEGFA, TP53, KITLG, IGF1, IL6R, ITGB3, MTOR, ABL1, SRC, MIF	3.46303	0.00433533
GOTERM_BP_DIRECT	GO:0048662~negative regulation of smooth muscle cell proliferation	9	0.976139	9.26068e-05	CTNNBIP1, HMOX1, PPARG, NPR3, TNFAIP3, IGFBP3, KLF4, TRIB1, IGFBP5	5.87521	0.00441411
GOTERM_MF_DIRECT	GO:0070411~I-SMAD binding	6	0.650759	0.000136561	TGFBR1, SMAD4, SMAD2, SMAD1, AXIN2, CTNNB1	10.4279	0.00442677
GOTERM_BP_DIRECT	GO:0010165~response to X-ray	8	0.867679	9.42836e-05	CDKN1A, CASP3, CCND1, MSH2, ANXA1, TP53, TP63, PMAIP1	6.88408	0.00444716
GOTERM_BP_DIRECT	GO:0045597~positive regulation of cell differentiation	10	1.0846	9.93448e-05	CDX2, NF2, SOCS3, CTGF, JUN, POU4F2, NEUROD1, BMPR1B, SRF, CYR61	5.11655	0.00463715
BIOCARTA	h_pdgfPathway:PDGF Signaling Pathway	13	1.40998	0.000174824	PRKCA, FOS, MAP2K1, GRB2, JUN, MAP2K4, MAPK3, RAF1, JAK1, SRF, RASA1, PIK3R1, STAT3	3.28028	0.00472693
GOTERM_MF_DIRECT	GO:0097110~scaffold protein binding	11	1.19306	0.000153791	CAV2, PANX1, KRT5, MAPK3, VIM, MDM2, DSP, DLL1, IKBKB, SRC, PHF6	4.38116	0.00484582
BIOCARTA	h_insulinPathway:Insulin Signaling Pathway	11	1.19306	0.000217054	FOS, MAP2K1, GRB2, JUN, MAPK3, RAF1, IRS1, SRF, PIK3R1, RASA1, PTPN11	3.70083	0.00489035
GOTERM_BP_DIRECT	GO:0030168~platelet activation	18	1.95228	0.000108645	PRKCA, GNA13, IL6, COL3A1, RAF1, ITGB3, SRF, SRC, PTPN11, PDPK1, MAPK3, F2, RHOA, COL1A2, RHOB, COL1A1, RHOG, PIK3R1	2.96315	0.00491844
GOTERM_BP_DIRECT	GO:0032924~activin receptor signaling pathway	7	0.759219	0.000107581	ACVR1B, ACVR2A, TGFBR1, BMPR2, SMAD3, SMAD2, ACVR1	8.28241	0.00491945
GOTERM_BP_DIRECT	GO:0007264~small GTPase mediated signal transduction	29	3.14534	0.000107507	RAB9B, RAB5C, RAB1B, CDC42, ARL10, KRAS, DIRAS3, HMOX1, RAB23, RHOA, RAB6B, RAB6A, RAB27B, ARL5B, RAB21, RHOG, RHEBL1, ARL2, RABIF, RABL6, ARFIP2, DOCK7, SRPRB, DOCK5, NRAS, RAB30, RAB34, RHOT1, RHEB	2.23173	0.00496613
GOTERM_BP_DIRECT	GO:0030574~collagen catabolic process	13	1.40998	0.000111954	COL4A2, COL4A1, COL3A1, COL15A1, COL5A3, MMP3, MMP14, COL5A2, FURIN, MMP13, MMP1, COL1A2, COL1A1	3.84541	0.00501783
GOTERM_BP_DIRECT	GO:0010595~positive regulation of endothelial cell migration	11	1.19306	0.000114268	PRKCA, WNT5A, ETS1, VEGFA, BMPR2, RHOB, SPARC, ITGB3, THBS1, FGF2, FOXP1	4.52703	0.00507118
REACTOME_PATHWAY	R-HSA-2179392:R-HSA-2179392	6	0.650759	0.000110929	PRKCA, EGFR, NRAS, KRAS, GRB2, MMP3	10.3242	0.00516554
BIOCARTA	h_cellcyclePathway:Cyclins and Cell Cycle Regulation	12	1.30152	0.000248825	E2F1, CCNE1, CDK1, CDKN1A, CCND1, CDKN2A, CDKN1B, CCND3, CDK6, RB1, CDK4, CDC25A	3.3913	0.00517425
GOTERM_BP_DIRECT	GO:0001889~liver development	14	1.51844	0.000117898	CADM1, JARID2, CEBPG, NF1, SMAD3, SOD2, HES1, NOTCH1, KRAS, GATA6, IGF2R, JUN, PKD2, AACS	3.58158	0.0051812
GOTERM_BP_DIRECT	GO:0051091~positive regulation of sequence-specific DNA binding transcription factor activity	17	1.84382	0.000119177	IL6, HMGN3, TNF, CEBPG, WNT3A, PPARG, ESR1, KIT, HMGA2, PTEN, SRF, CTNNB1, WNT1, HDAC4, TRIM32, NEUROD1, PPP3CA	3.06506	0.00518706
GOTERM_BP_DIRECT	GO:2000379~positive regulation of reactive oxygen species metabolic process	9	0.976139	0.000120485	AGTR1, CDKN1A, GRB2, MAPK14, RIPK1, TGFBR2, F2, TP53, THBS1	5.67937	0.00519402
GOTERM_BP_DIRECT	GO:1900740~positive regulation of protein insertion into mitochondrial membrane involved in apoptotic signaling pathway	9	0.976139	0.000120485	E2F1, BBC3, BCL2, PPP3R1, TP53, TP63, PMAIP1, BMF, BCL2L11	5.67937	0.00519402
GOTERM_BP_DIRECT	GO:0007281~germ cell development	9	0.976139	0.000120485	MSH2, BAX, SMAD5, PRDM1, BCL2L1, MTOR, LIN28A, WT1, ACVR1	5.67937	0.00519402
GOTERM_BP_DIRECT	GO:0008625~extrinsic apoptotic signaling pathway via death domain receptors	10	1.0846	0.000124139	TNFRSF10A, TNF, TNFRSF10B, BAX, BCL2, NF1, FASLG, FADD, FAS, PIK3R1	4.9819	0.00530081
GOTERM_BP_DIRECT	GO:0030182~neuron differentiation	16	1.73536	0.000128164	WNT5A, MEF2C, DNMT3A, CEBPB, MAP2K1, WNT3A, EPHA2, DDIT4, CASP3, HOXC8, S1PR1, ID1, MTPN, POU4F2, ID3, RUNX2	3.18842	0.00542117
GOTERM_BP_DIRECT	GO:0030336~negative regulation of cell migration	16	1.73536	0.000128164	RECK, PTPRJ, PTPRK, CYP1B1, NF2, OSBPL8, NF1, TPM1, ARID2, PTEN, SRF, BCL2, RHOB, ARHGDIA, IGFBP5, TP53INP1	3.18842	0.00542117
GOTERM_BP_DIRECT	GO:0001836~release of cytochrome c from mitochondria	8	0.867679	0.000129393	BAK1, BBC3, JUN, BAX, BCL2, BCL2L1, PMAIP1, SOD2	6.58478	0.00542249
GOTERM_BP_DIRECT	GO:0035019~somatic stem cell population maintenance	13	1.40998	0.000130805	CDX2, SPI1, SMAD4, RAF1, SMAD2, KIT, HMGA2, LIN28A, POLR2C, STAT3, HES1, FGF2, KLF4	3.78625	0.00543135
GOTERM_BP_DIRECT	GO:0070374~positive regulation of ERK1 and ERK2 cascade	23	2.49458	0.000138217	PRKCA, EGFR, ICAM1, IL6, TNF, MAP2K1, PHB, DSTYK, TLR4, PTEN, SRC, PTPN11, MIF, SPRY2, FBXW7, CD44, CTGF, JUN, VEGFA, MAPK3, ABL1, FGF2, CSF1R	2.4881	0.00568625
GOTERM_CC_DIRECT	GO:0005886~plasma membrane	250	27.115	0.000289125	CDIPT, CADM1, SCN3A, SYT4, OSMR, RP2, S100A9, MYLIP, CTNNB1, CD47, AGTR1, APP, HTR1A, MYD88, S1PR1, CD44, DIRAS3, CTGF, RAB23, OGT, FAS, PTPRJ, RECK, F11R, BSG, LIFR, GRB10, KRT19, CCR5, CD320, SERBP1, ST14, F2, BACE1, MDH2, PALM, ENPP6, ADSS, GNAI2, ERBB3, CYP51A1, ERBB2, RFFL, PXN, TMEM50B, KRAS, TMED10, KLF5, UAP1, MAP2K1, TGFBR1, PHB, TGFBR2, IL1RN, ARFIP2, ATP11A, SMAD3, EPHA2, NOTCH2, NOTCH…	1.21623	0.00578461
GOTERM_BP_DIRECT	GO:0042770~signal transduction in response to DNA damage	6	0.650759	0.000143053	WNT1, GRB2, MAPK14, CEP63, ABL1, SMC1A	10.3261	0.00583178
GOTERM_BP_DIRECT	GO:0003181~atrioventricular valve morphogenesis	6	0.650759	0.000143053	NOTCH1, TGFBR2, BMPR2, MDM2, ACVR1, CYR61	10.3261	0.00583178
GOTERM_BP_DIRECT	GO:0048715~negative regulation of oligodendrocyte differentiation	6	0.650759	0.000143053	HES1, NOTCH1, DRD3, ID2, NF1, CTNNB1	10.3261	0.00583178
KEGG_PATHWAY	hsa04611:Platelet activation	21	2.27766	0.00156065	GNA13, GNAI2, COL3A1, PRKCI, ITGA2, MAPK11, ITGB3, COL5A3, COL5A2, SRC, ADCY9, MAPK12, MAPK14, MAPK3, COL1A2, RHOA, COL1A1, SNAP23, PIK3R1, AKT3, PIK3R2	2.14522	0.00589053
REACTOME_PATHWAY	R-HSA-5687128:R-HSA-5687128	17	1.84382	0.000135161	CDK1, CDC14A, CDC14B, IGF2BP1, FOXO1, FOXO3, CDC42, CCND3, NCOA3, JUN, AGO1, AGO2, AGO3, AGO4, DNAJB1, MYC, TNRC6A	2.99168	0.00597688
GOTERM_BP_DIRECT	GO:0045668~negative regulation of osteoblast differentiation	10	1.0846	0.000153902	HDAC4, NOTCH1, TNF, ID2, ID1, SMAD3, CDK6, ID3, AXIN2, IGFBP5	4.85416	0.00621685
GOTERM_BP_DIRECT	GO:0030324~lung development	14	1.51844	0.000156079	WNT5A, EGFR, LIPA, SMAD2, SPARC, MMP14, MYCN, HES1, NOTCH1, EIF4E, CTGF, VEGFA, RIDA, FGF2	3.48733	0.00624891
GOTERM_BP_DIRECT	GO:0021542~dentate gyrus development	7	0.759219	0.000158863	MEF2C, SMO, ATAT1, BTG2, NEUROD1, CDK6, PTEN	7.79521	0.00630439
GOTERM_MF_DIRECT	GO:0051019~mitogen-activated protein kinase binding	7	0.759219	0.000215843	PTPRJ, PPM1D, DUSP2, CDK5RAP3, MAPK7, ABL1, SIRT1	7.43469	0.00643813
GOTERM_CC_DIRECT	GO:0005901~caveola	12	1.30152	0.00033468	SMO, CAV2, PTGS2, HMOX1, MAPK3, TGFBR2, BMPR2, FASLG, SPRED1, ATP1A2, IRS1, SRC	3.70124	0.00649098
KEGG_PATHWAY	hsa04650:Natural killer cell mediated cytotoxicity	20	2.1692	0.00175163	PRKCA, ICAM1, TNF, MAP2K1, GRB2, PPP3R1, RAF1, FASLG, PTPN11, TNFRSF10A, NRAS, CASP3, TNFRSF10B, KRAS, MAPK3, FAS, PPP3CA, PIK3R1, NFATC1, PIK3R2	2.17704	0.00651549
KEGG_PATHWAY	hsa05100:Bacterial invasion of epithelial cells	15	1.6269	0.00177936	CAV2, SEPT3, MET, PXN, SRC, CTNNB1, CDC42, CRKL, ARPC3, ITGA5, RHOA, RHOG, PIK3R1, FN1, PIK3R2	2.55383	0.00652548
GOTERM_MF_DIRECT	GO:0008022~protein C-terminus binding	23	2.49458	0.000213045	MAP2K1, MSH2, PHB, ERBB2, VIM, SIRT1, NCL, COIL, SLC9A3R2, PCGF1, SRC, CTNNB1, SP1, ATP2A2, CTGF, ID1, AP2A1, SDCBP, AGO2, MAPRE1, ABL1, KPNA3, TOP2A	2.41598	0.00652614
GOTERM_BP_DIRECT	GO:0007420~brain development	24	2.60304	0.000174406	SHROOM2, COL4A1, EGR2, SYT4, CADM1, NF1, TGFBR2, BMPR2, ADGRG1, BCL2L11, SLC7A11, DDIT4, PTPN11, BAK1, S1PR1, ID1, CNTN4, CDK5RAP3, STMN1, FAS, MTOR, PAFAH1B2, RIDA, CDK5RAP1	2.39131	0.00680024
KEGG_PATHWAY	hsa04064:NF-kappa B signaling pathway	16	1.73536	0.00188089	ICAM1, TNF, PTGS2, CXCL8, UBE2I, TLR4, BCL2L1, TAB2, CXCL12, VCAM1, MYD88, RIPK1, BCL2, TNFAIP3, IKBKB, PLAU	2.44228	0.0068014
GOTERM_BP_DIRECT	GO:0051149~positive regulation of muscle cell differentiation	8	0.867679	0.000174403	MEF2C, CDC42, MAPK12, BNIP2, MAPK14, MAPK11, ABL1, CTNNB1	6.31041	0.00685908
GOTERM_BP_DIRECT	GO:0045648~positive regulation of erythrocyte differentiation	8	0.867679	0.000174403	ACVR1B, ACVR2A, ID2, ETS1, MAPK14, MAPK11, INPP5D, FOXO3	6.31041	0.00685908
REACTOME_PATHWAY	R-HSA-3000171:R-HSA-3000171	11	1.19306	0.000166459	DDR1, COL4A2, COL4A1, COL3A1, COL1A2, COL1A1, LAMC1, COL5A3, FGF2, COL5A2, FN1	4.25875	0.00700685
KEGG_PATHWAY	hsa04960:Aldosterone-regulated sodium reabsorption	10	1.0846	0.0019655	PRKCA, PDPK1, KRAS, MAPK3, IGF1, ATP1A2, IRS1, SLC9A3R2, PIK3R1, PIK3R2	3.40511	0.00700956
REACTOME_PATHWAY	R-HSA-114604:R-HSA-114604	13	1.40998	0.000186799	GRB2, PTPN11, CDC42, PDPK1, COL1A2, RHOA, RHOB, JAK1, COL1A1, RHOG, PIK3R1, AKT3, PIK3R2	3.59505	0.00717874
REACTOME_PATHWAY	R-HSA-1442490:R-HSA-1442490	14	1.51844	0.000180363	COL4A2, COL4A1, COL3A1, COL15A1, COL5A3, MMP14, MMP3, FURIN, MMP13, COL5A2, MMP1, COL1A2, ADAM17, COL1A1	3.38764	0.00724618
KEGG_PATHWAY	hsa05323:Rheumatoid arthritis	16	1.73536	0.00211485	ICAM1, IL6, TNF, CTLA4, TGFB3, CXCL8, TLR4, MMP3, CXCL12, MMP1, ATP6V1F, ATP6V1C1, FOS, JUN, VEGFA, ATP6V0A1	2.41453	0.00743922
KEGG_PATHWAY	hsa04670:Leukocyte transendothelial migration	19	2.06074	0.0021648	PRKCA, ICAM1, F11R, CLDN18, GNAI2, MAPK11, CXCL12, PXN, CDH5, CTNNB1, PTPN11, VCAM1, CDC42, MAPK12, MAPK14, RHOA, CLDN1, PIK3R1, PIK3R2	2.19407	0.00751331
GOTERM_BP_DIRECT	GO:0043524~negative regulation of neuron apoptotic process	19	2.06074	0.000197533	MEF2C, CEBPB, ERBB3, MSH2, PRKCI, MECP2, TGFB3, BCL2L1, SOD2, PDPK1, BDNF, KRAS, BTG2, HDAC1, JUN, BCL2, BAX, HMOX1, RASA1	2.72495	0.00756859
GOTERM_BP_DIRECT	GO:0046677~response to antibiotic	9	0.976139	0.00019712	CASP3, IL6, HYAL3, CYP1A1, ID1, ETS1, TP53, MDM2, JAK1	5.32441	0.00761715
REACTOME_PATHWAY	R-HSA-69656:R-HSA-69656	7	0.759219	0.000211773	CDKN1A, CDKN1B, RB1, CCNA2, MYC, CDC25A, WEE1	7.22696	0.00779705
GOTERM_BP_DIRECT	GO:0071407~cellular response to organic cyclic compound	12	1.30152	0.000226071	KLF5, CASP3, TNF, CDKN1B, CYP1B1, CEBPB, CYP1A1, SMAD5, AXIN2, ARHGDIA, STAT3, IGFBP5	3.85042	0.00858499
GOTERM_BP_DIRECT	GO:0007569~cell aging	8	0.867679	0.000231272	ICAM1, CDK1, BCL2, TP53, MTOR, PDCD4, SIRT1, MIF	6.05799	0.00870879
GOTERM_BP_DIRECT	GO:0071158~positive regulation of cell cycle arrest	8	0.867679	0.000231272	CDKN2A, ID2, GATA6, TP53, PKD2, RRP8, HMGA2, BRCA1	6.05799	0.00870879
GOTERM_BP_DIRECT	GO:0035280~miRNA loading onto RISC involved in gene silencing by miRNA	5	0.542299	0.000237007	DICER1, AGO1, AGO2, AGO3, AGO4	13.5223	0.00877817
GOTERM_BP_DIRECT	GO:0035194~posttranscriptional gene silencing by RNA	5	0.542299	0.000237007	AGO1, AGO2, AGO3, AGO4, TNRC6A	13.5223	0.00877817
GOTERM_BP_DIRECT	GO:0001844~protein insertion into mitochondrial membrane involved in apoptotic signaling pathway	5	0.542299	0.000237007	BBC3, BAX, PMAIP1, BMF, BCL2L11	13.5223	0.00877817
GOTERM_BP_DIRECT	GO:0001938~positive regulation of endothelial cell proliferation	13	1.40998	0.000235854	PRKCA, WNT5A, CAV2, TGFBR1, JUN, VEGFA, NF1, BMPR2, MTOR, ITGB3, CXCL12, FGF2, SIRT1	3.56675	0.00880753
GOTERM_BP_DIRECT	GO:0070059~intrinsic apoptotic signaling pathway in response to endoplasmic reticulum stress	9	0.976139	0.000248278	BAK1, TNFRSF10B, CEBPB, BBC3, BAX, BCL2, GSK3B, APAF1, PMAIP1	5.16306	0.00911935
GOTERM_BP_DIRECT	GO:0051402~neuron apoptotic process	9	0.976139	0.000248278	APP, ERBB3, CASP7, BAX, BCL2, TP63, APAF1, RB1, BCL2L1	5.16306	0.00911935
GOTERM_CC_DIRECT	GO:0005793~endoplasmic reticulum-Golgi intermediate compartment	12	1.30152	0.000500395	NUCB1, TMED7, SCYL1, TMED2, TMED3, DICER1, TMED10, ANPEP, RAB6B, MAN1A1, YIF1B, FN1	3.53795	0.00940648
GOTERM_BP_DIRECT	GO:0050679~positive regulation of epithelial cell proliferation	12	1.30152	0.000263819	EGFR, SMO, NOTCH1, IL6, FGF7, ID1, ERBB2, VEGFA, IGF1, LAMC1, MYC, FOXP1	3.78625	0.00960971
GOTERM_BP_DIRECT	GO:0045740~positive regulation of DNA replication	10	1.0846	0.000280904	EGFR, CDC42, CDK1, IGF1R, IL6, JUN, MAP2K4, TGFB3, KITLG, IGF1	4.50744	0.0101475
KEGG_PATHWAY	hsa04916:Melanogenesis	17	1.84382	0.0029821	PRKCA, WNT5A, GNAI2, MAP2K1, WNT3A, CREB1, RAF1, KITLG, KIT, TCF7L2, CTNNB1, WNT1, NRAS, KRAS, ADCY9, GSK3B, MAPK3	2.25759	0.010204
GOTERM_MF_DIRECT	GO:0016301~kinase activity	27	2.92842	0.000375252	BCKDK, PHKB, ADPGK, ERBB2, PKMYT1, CHEK1, SRC, CCNE1, PDPK1, CDKN2A, PIK3R1, PIK3R2, PRKCA, PKN2, RAF1, TAB2, EPHA2, WEE1, GAK, CDKN1C, CDKN1A, CDKN1B, PLK1, GSK3B, MAPK3, MTOR, PLAU	2.14183	0.0108825
GOTERM_CC_DIRECT	GO:0000307~cyclin-dependent protein kinase holoenzyme complex	6	0.650759	0.000599858	CCNE1, CDKN1A, CCND1, CCND3, CDK6, CDK4	8.01936	0.0109461
KEGG_PATHWAY	hsa05231:Choline metabolism in cancer	17	1.84382	0.00330475	PRKCA, EGFR, MAP2K1, GRB2, RAF1, NRAS, FOS, PDPK1, KRAS, SP1, JUN, MAPK3, RHEB, MTOR, AKT3, PIK3R1, PIK3R2	2.23523	0.0111576
GOTERM_BP_DIRECT	GO:0045862~positive regulation of proteolysis	7	0.759219	0.000318015	BAK1, PLK1, TRIM32, FADD, OGT, PERP, FBXW11	6.97466	0.01139
GOTERM_MF_DIRECT	GO:0030332~cyclin binding	7	0.759219	0.000411913	CDK1, CDKN1A, FBXW7, CDK5RAP3, CDK6, CDK4, GAK	6.69122	0.0116427
GOTERM_CC_DIRECT	GO:0032587~ruffle membrane	13	1.40998	0.000721642	PTPRJ, SPRY2, TWF1, NF2, ITGA5, IFIT5, RAB34, ADAM17, ITGB3, THEM4, TPM1, SRC, EPHA2	3.17841	0.0121223
GOTERM_CC_DIRECT	GO:0016324~apical plasma membrane	29	3.14534	0.000685511	SHROOM2, ERBB3, OSMR, ERBB2, BMPR2, DSTYK, JAG1, PTEN, ANK2, SLC4A7, RAB27B, FN1, EGFR, MUC1, SLC12A1, SLC12A2, PODXL, ANXA1, PRKCI, ABCB1, DLL1, IL6R, SLC9A3R2, NOTCH1, DSG2, AP2A1, CLDN1, ADAM17, VAMP3	1.99795	0.0121547
GOTERM_CC_DIRECT	GO:0005912~adherens junction	10	1.0846	0.000721328	AJUBA, PTPRK, NOTCH1, NF2, MYO1E, SDCBP, DLL1, JAG1, CDH5, CTNNB1	4.00968	0.0124425
REACTOME_PATHWAY	R-HSA-1059683:R-HSA-1059683	6	0.650759	0.000364831	IL6, SOCS3, JAK1, IL6R, STAT3, PTPN11	8.4471	0.0128631
REACTOME_PATHWAY	R-HSA-180292:R-HSA-180292	6	0.650759	0.000364831	EGFR, GRB2, PIK3R1, SRC, PXN, PTPN11	8.4471	0.0128631
GOTERM_BP_DIRECT	GO:2001275~positive regulation of glucose import in response to insulin stimulus	6	0.650759	0.000364691	RNASEL, OSBPL8, IRS1, PIK3R1, PIK3R2, PTPN11	8.73749	0.012949
GOTERM_BP_DIRECT	GO:0045651~positive regulation of macrophage differentiation	6	0.650759	0.000364691	PRKCA, ID2, RIPK1, FADD, RB1, TRIB1	8.73749	0.012949
GOTERM_BP_DIRECT	GO:1902166~negative regulation of intrinsic apoptotic signaling pathway in response to DNA damage by p53 class mediator	6	0.650759	0.000364691	MUC1, CD44, TAF9B, SIRT1, ZNF385A, MIF	8.73749	0.012949
GOTERM_BP_DIRECT	GO:0031054~pre-miRNA processing	6	0.650759	0.000364691	DICER1, AGO1, AGO2, AGO3, AGO4, LIN28A	8.73749	0.012949
KEGG_PATHWAY	hsa04921:Oxytocin signaling pathway	22	2.38612	0.00391672	PRKCA, MEF2C, EGFR, CACNA2D1, MAP2K1, PTGS2, GNAI2, PPP3R1, RAF1, SRC, NRAS, FOS, CCND1, CDKN1A, KRAS, ADCY9, JUN, MAPK3, RHOA, PPP3CA, MAPK7, NFATC1	1.94772	0.0130458
GOTERM_MF_DIRECT	GO:0004707~MAP kinase activity	6	0.650759	0.000518797	MAPK12, MAPK14, NLK, MAPK3, MAPK11, MAPK7	8.19333	0.0133202
GOTERM_BP_DIRECT	GO:0006461~protein complex assembly	17	1.84382	0.000385061	CDK1, NAPG, TP53, SKAP2, SLC9A3R2, HMGA1, HES1, PICALM, CAPG, MAPK3, MDM2, VAMP3, FAS, LAMC1, WIPF1, CHAF1A, KPNA3	2.7744	0.0135615
GOTERM_MF_DIRECT	GO:0032403~protein complex binding	24	2.60304	0.000492893	NDUFA4, TWF1, FLT3, TXN2, NASP, FBN1, STRN, ITGA2, FADD, CDK4, NRAS, CASP3, CCND1, CDKN1A, KRT19, CDKN1B, KRAS, AP2A1, RIPK1, CAPG, TMED10, CDK5RAP1, MYC, PPP2R2A	2.22731	0.0135791
GOTERM_BP_DIRECT	GO:0031069~hair follicle morphogenesis	8	0.867679	0.000389518	SMO, CDC42, NOTCH1, FGF7, BCL2, TP63, CTNNB1, IGFBP5	5.60925	0.0136118
GOTERM_BP_DIRECT	GO:0072332~intrinsic apoptotic signaling pathway by p53 class mediator	8	0.867679	0.000389518	E2F1, E2F2, BAX, TP53, RRP8, IFI16, PMAIP1, PERP	5.60925	0.0136118
GOTERM_BP_DIRECT	GO:0001656~metanephros development	8	0.867679	0.000389518	SPRY1, RDH10, ID2, HOXA11, BCL2, NF1, FBN1, ID3	5.60925	0.0136118
GOTERM_MF_DIRECT	GO:0051015~actin filament binding	18	1.95228	0.000518406	EGFR, SHROOM2, PANX1, MYO1E, FSCN1, TPM2, TPM1, TPM3, AJUBA, MYO10, SYNE2, ARPC3, FRG1, CFL2, MARCKS, WIPF1, ABL1, SPTB	2.60697	0.0136176
GOTERM_MF_DIRECT	GO:0051434~BH3 domain binding	4	0.433839	0.00054647	MCL1, BAX, BCL2, BCL2L1	19.1178	0.0137163
GOTERM_MF_DIRECT	GO:0005525~GTP binding	37	4.01302	0.000512382	GNA13, ADSS, SEPT3, GNAI2, RAB9B, RAB5C, TUBB2A, RP2, RAB1B, RTKN, GNL3L, CDC42, KRAS, ARL10, DIRAS3, GFM1, RAB23, RHOA, RHOB, RAB6B, RAB6A, RAB27B, ARL5B, RAB21, RHOG, RHEBL1, ARL2, GTPBP3, RABL6, ARFIP2, SRPRA, SRPRB, NRAS, RAB30, RAB34, RHOT1, RHEB	1.84208	0.0137787
KEGG_PATHWAY	hsa04932:Non-alcoholic fatty liver disease (NAFLD)	22	2.38612	0.00423986	NDUFA4, IL6, TNF, SOCS3, RXRA, CXCL8, FASLG, IL6R, IRS1, BCL2L11, CDC42, CASP3, CASP7, JUN, BAX, GSK3B, FAS, ITCH, IKBKB, PIK3R1, AKT3, PIK3R2	1.93482	0.0139393
GOTERM_BP_DIRECT	GO:0008360~regulation of cell shape	19	2.06074	0.000412502	GNA13, ALDOA, ICAM1, PALM, IL6, ANXA1, KIT, TPM1, MYO10, CSNK1D, VEGFA, F2, WIPF1, BAMBI, RASA1, ARHGDIA, FN1, PRPF40A, CSF1R	2.56924	0.0142992
GOTERM_CC_DIRECT	GO:0031012~extracellular matrix	29	3.14534	0.0008927	PXDN, COL3A1, VIM, S100A9, TGFB3, TIMP3, MMP1, HNRNPM, SERPINE2, HIST1H4A, LOXL2, THBS1, FN1, CYR61, LPL, COL4A2, COL4A1, FBN1, COL15A1, MMP14, COL5A2, MMP13, SOD3, HSP90B1, COL1A2, DSP, VCAN, COL1A1, LAMC1	1.9642	0.0145942
REACTOME_PATHWAY	R-HSA-4086398:R-HSA-4086398	13	1.40998	0.000433573	PRKCA, WNT5A, NLK, PPP3R1, TCF7L2, CTNNB1, AGO1, AGO2, AGO3, PPP3CA, AGO4, TNRC6A, NFATC1	3.30037	0.0146858
REACTOME_PATHWAY	R-HSA-2219530:R-HSA-2219530	13	1.40998	0.000433573	EGFR, FGFR1, FGF7, ERBB3, GRB2, ERBB2, KITLG, KIT, IRS1, PTPN11, FGF2, PIK3R1, PIK3R2	3.30037	0.0146858
GOTERM_BP_DIRECT	GO:1902895~positive regulation of pri-miRNA transcription from RNA polymerase II promoter	7	0.759219	0.000434153	FOS, JUN, SPI1, SMAD3, SMAD1, SRF, STAT3	6.62593	0.014818
GOTERM_BP_DIRECT	GO:0030307~positive regulation of cell growth	14	1.51844	0.000433472	EGFR, ERBB2, TGFBR1, TAF9B, S100A9, MMP14, CDC42, EIF4G2, BCL2, MTPN, TRIM32, F2, SDCBP, ADAM17	3.1552	0.014907
GOTERM_CC_DIRECT	GO:0010008~endosome membrane	21	2.27766	0.000941612	EGFR, LAMTOR3, PRAF2, BECN1, TBK1, VPS45, ERBB2, TLR3, TLR4, RFFL, TAB2, TLR7, IKBKE, MYD88, CD320, DIO3, BACE1, RAB23, RHOB, ATP6V0A1, ANKFY1	2.27576	0.0150063
GOTERM_BP_DIRECT	GO:0018108~peptidyl-tyrosine phosphorylation	20	2.1692	0.00044988	EGFR, FGFR1, FGF7, MAP2K1, FLT3, ERBB3, ERBB2, MAP2K4, MET, DSTYK, KIT, WEE1, EPHA2, SRC, SCYL1, ABL1, CUX1, MAP2K7, FGF2, CSF1R	2.47467	0.0152362
REACTOME_PATHWAY	R-HSA-375170:R-HSA-375170	9	0.976139	0.000467939	MEF2C, CDC42, MEF2D, MAPK12, BNIP2, MAPK14, MAPK11, ABL1, CTNNB1	4.6459	0.0152586
GOTERM_BP_DIRECT	GO:0035196~production of miRNAs involved in gene silencing by miRNA	5	0.542299	0.000454199	DICER1, AGO1, AGO2, AGO3, AGO4	11.832	0.0152675
GOTERM_BP_DIRECT	GO:2000774~positive regulation of cellular senescence	5	0.542299	0.000454199	CDKN2A, KRAS, HMGA2, HMGA1, SIRT1	11.832	0.0152675
GOTERM_MF_DIRECT	GO:0001085~RNA polymerase II transcription factor binding	10	1.0846	0.000631587	HDAC1, GATA6, GSK3B, TRPS1, TP53, SMAD4, SPI1, KLF4, CTNNB1, NFATC1	4.06761	0.0154948
GOTERM_BP_DIRECT	GO:0030512~negative regulation of transforming growth factor beta receptor signaling pathway	12	1.30152	0.000472332	VASN, CAV2, WNT1, PDPK1, TGFBR1, TGFBR2, TGFB3, ADAM17, SMAD3, SMAD2, BAMBI, SIRT1	3.54961	0.0156407
GOTERM_MF_DIRECT	GO:0005201~extracellular matrix structural constituent	12	1.30152	0.000651706	COL4A2, PXDN, COL4A1, COL3A1, FBN1, COL1A2, COL15A1, VCAN, COL1A1, LAMC1, COL5A3, COL5A2	3.42408	0.0156472
GOTERM_BP_DIRECT	GO:0048469~cell maturation	9	0.976139	0.0004702	TUSC2, HES1, FGFR1, ID2, VEGFA, PPARG, RUNX2, CBFB, CTNNB1	4.73281	0.0156851
GOTERM_BP_DIRECT	GO:0006954~inflammatory response	37	4.01302	0.000478041	TUSC2, TNF, PTGS2, TBK1, CRHBP, CRP, S100A9, CXCL8, TLR3, TLR4, KIT, TLR7, CXCL12, MIF, FOS, MYD88, BCL6, FAS, ITCH, THBS1, CSF1R, F11R, IL6, HYAL3, LIPA, CEBPB, ANXA1, SMAD1, IFI16, EPHA2, TNFRSF10A, HDAC4, TNFRSF10B, CCR5, BMPR1B, TNFAIP3, IKBKB	1.84817	0.0157137
GOTERM_BP_DIRECT	GO:0000187~activation of MAPK activity	16	1.73536	0.000486295	WNT5A, CDK1, TNF, ADORA2B, MAP2K1, TGFB3, IGF1, MAPK11, TLR4, KIT, TAB2, PTPN11, MAPK14, MAPK3, THBS1, FGF2	2.83084	0.015868
GOTERM_BP_DIRECT	GO:0045931~positive regulation of mitotic cell cycle	8	0.867679	0.000495928	PRKCA, CDK1, APP, EIF4E, PKN2, MDM2, ABL1, PTPN11	5.40892	0.0160644
GOTERM_BP_DIRECT	GO:2000145~regulation of cell motility	8	0.867679	0.000495928	EGFR, ERBB3, ERBB2, RHOA, PKN2, RAF1, CDK6, ABL1	5.40892	0.0160644
REACTOME_PATHWAY	R-HSA-3315487:R-HSA-3315487	5	0.542299	0.000511388	TGFBR1, TGFBR2, SMAD4, SMAD3, SMAD2	11.0617	0.0160736
REACTOME_PATHWAY	R-HSA-69563:R-HSA-69563	5	0.542299	0.000511388	CCNE2, CCNE1, CDKN1A, CDKN1B, CCNA2	11.0617	0.0160736
REACTOME_PATHWAY	R-HSA-426496:R-HSA-426496	5	0.542299	0.000511388	AGO1, AGO2, AGO3, AGO4, TNRC6A	11.0617	0.0160736
KEGG_PATHWAY	hsa04512:ECM-receptor interaction	15	1.6269	0.00504008	COL4A2, COL4A1, COL3A1, ITGA2, ITGB3, COL5A3, COL5A2, CD47, CD44, ITGA5, COL1A2, LAMC1, COL1A1, THBS1, FN1	2.28964	0.0163497
GOTERM_BP_DIRECT	GO:0034976~response to endoplasmic reticulum stress	13	1.40998	0.000522999	CEBPB, CXCL8, BCL2L11, UFL1, HYOU1, HSP90B1, TNFRSF10B, ATP2A2, BBC3, THBS1, ABL1, PIK3R1, PIK3R2	3.28141	0.0168141
GOTERM_BP_DIRECT	GO:0060065~uterus development	6	0.650759	0.000542744	CDKN1C, WNT5A, HOXA11, SMAD4, ESR1, SRC	8.11338	0.0173209
GOTERM_BP_DIRECT	GO:0000320~re-entry into mitotic cell cycle	4	0.433839	0.000562577	CCND1, GSK3B, CCNF, MYC	18.9312	0.017823
GOTERM_BP_DIRECT	GO:0090625~mRNA cleavage involved in gene silencing by siRNA	4	0.433839	0.000562577	AGO1, AGO2, AGO3, AGO4	18.9312	0.017823
KEGG_PATHWAY	hsa04540:Gap junction	15	1.6269	0.0055935	PRKCA, EGFR, CDK1, GNAI2, MAP2K1, GRB2, TUBB2A, RAF1, SRC, NRAS, KRAS, CSNK1D, ADCY9, MAPK3, MAPK7	2.26362	0.0179117
REACTOME_PATHWAY	R-HSA-2173789:R-HSA-2173789	6	0.650759	0.000592409	TGFBR1, TGFBR2, SMAD4, SMAD3, SMAD2, FURIN	7.74317	0.0179617
KEGG_PATHWAY	hsa05140:Leishmaniasis	13	1.40998	0.00612579	TNF, PTGS2, TGFB3, MAPK11, TLR4, TAB2, FOS, MYD88, MAPK12, JUN, MAPK14, MAPK3, JAK1	2.43154	0.0193679
REACTOME_PATHWAY	R-HSA-1912420:R-HSA-1912420	7	0.759219	0.000664813	NOTCH2, NOTCH1, ATP2A2, TMED2, NOTCH4, RAB6A, FURIN	6.02247	0.0194708
GOTERM_BP_DIRECT	GO:0097421~liver regeneration	8	0.867679	0.000624257	EGFR, TYMS, CCND1, CEBPB, UCP2, HMOX1, EZH2, MYC	5.22241	0.0196215
GOTERM_BP_DIRECT	GO:0051092~positive regulation of NF-kappaB transcription factor activity	18	1.95228	0.000631937	WNT5A, ICAM1, IL6, TNF, TMEM189-UBE2V1, S100A9, PRKCI, TLR3, TLR4, TAB2, MYD88, KRAS, RIPK1, MTPN, TRIM32, LRRFIP1, IKBKB, RHEBL1	2.56212	0.019724
GOTERM_BP_DIRECT	GO:0006974~cellular response to DNA damage stimulus	24	2.60304	0.000645835	MICA, YY1, TP53, CTLA4, EGLN3, FOXO1, TP63, CHEK1, PMAIP1, SIRT1, HPF1, BRCA1, CCND1, FBXW7, CDKN1A, BTG2, BBC3, BCL2, MAPK3, BCL6, ABL1, TOP2A, ZNF385A, MYC	2.18437	0.0200159
GOTERM_BP_DIRECT	GO:0009615~response to virus	16	1.73536	0.000654785	LAMTOR5, MEF2C, ODC1, TNF, HYAL3, CYP1A1, TBK1, ACTA2, CDK6, HMGA2, HMGA1, CXCL12, SRC, MYD88, STMN1, IKBKB	2.75363	0.020153
GOTERM_BP_DIRECT	GO:0042517~positive regulation of tyrosine phosphorylation of Stat3 protein	9	0.976139	0.000692068	HES1, IL6, HDAC1, SOCS3, VEGFA, IL6R, KIT, STAT3, CSF1R	4.48371	0.0211453
GOTERM_BP_DIRECT	GO:0001568~blood vessel development	9	0.976139	0.000692068	MEF2C, CDX2, CRKL, TGFBR2, COL1A2, MDM2, FOXO1, COL1A1, TCF7L2	4.48371	0.0211453
GOTERM_MF_DIRECT	GO:0005158~insulin receptor binding	8	0.867679	0.000905391	IGF1R, PDPK1, GRB10, IGF1, IRS1, PIK3R1, SRC, PTPN11	4.93362	0.0212276
GOTERM_MF_DIRECT	GO:0005518~collagen binding	11	1.19306	0.00100599	DDR1, CD44, HSD17B12, SMAD4, SMAD3, ITGA2, SPARC, COL5A3, MMP13, ADGRG1, FN1	3.50493	0.0230842
GOTERM_BP_DIRECT	GO:0060045~positive regulation of cardiac muscle cell proliferation	7	0.759219	0.000763352	MEF2C, CDK1, FGFR1, NOTCH1, GATA6, MAPK14, FGF2	6.02357	0.023143
GOTERM_MF_DIRECT	GO:0050431~transforming growth factor beta binding	6	0.650759	0.00103716	VASN, TGFBR1, TGFBR2, TGFB3, THBS1, ACVR1	7.16917	0.023321
GOTERM_BP_DIRECT	GO:0045124~regulation of bone resorption	5	0.542299	0.000783444	S1PR1, NF1, ITGB3, SRC, CSF1R	10.5173	0.0234322
GOTERM_BP_DIRECT	GO:0060020~Bergmann glial cell differentiation	5	0.542299	0.000783444	MAP2K1, MAPK3, VIM, ABL1, PTPN11	10.5173	0.0234322
GOTERM_BP_DIRECT	GO:0043583~ear development	5	0.542299	0.000783444	DDR1, RDH10, SHROOM2, BCL2, BCL2L11	10.5173	0.0234322
GOTERM_BP_DIRECT	GO:0008635~activation of cysteine-type endopeptidase activity involved in apoptotic process by cytochrome c	5	0.542299	0.000783444	BAK1, CASP3, CASP7, BAX, APAF1	10.5173	0.0234322
GOTERM_BP_DIRECT	GO:0043589~skin morphogenesis	5	0.542299	0.000783444	COL1A2, TP63, ITGA2, COL1A1, SRF	10.5173	0.0234322
GOTERM_BP_DIRECT	GO:1901522~positive regulation of transcription from RNA polymerase II promoter involved in cellular response to chemical stimulus	5	0.542299	0.000783444	RXRA, SMAD5, SMAD4, SMAD1, RUNX2	10.5173	0.0234322
GOTERM_BP_DIRECT	GO:2000679~positive regulation of transcription regulatory region DNA binding	6	0.650759	0.00077893	WNT3A, NEUROD1, IGF1, RB1, HMGA2, KLF4	7.57249	0.0234532
GOTERM_BP_DIRECT	GO:0014898~cardiac muscle hypertrophy in response to stress	6	0.650759	0.00077893	MEF2C, HDAC4, ATP2A2, GATA6, EZH2, PPP3CA	7.57249	0.0234532
GOTERM_BP_DIRECT	GO:0033627~cell adhesion mediated by integrin	6	0.650759	0.00077893	ICAM1, ITGA5, FBN1, ADAM17, ITGA2, ITGB3	7.57249	0.0234532
GOTERM_CC_DIRECT	GO:0031985~Golgi cisterna	5	0.542299	0.00152428	RAB30, RAB34, GOLPH3L, BET1, GOLGA5	9.11291	0.0236032
GOTERM_BP_DIRECT	GO:0009749~response to glucose	12	1.30152	0.000803794	LPL, CASP3, CDKN1B, TXN2, CTGF, TGFBR2, NEUROD1, SMAD2, THBS1, PTEN, GPAM, TCF7L2	3.34081	0.0238764
GOTERM_BP_DIRECT	GO:0030199~collagen fibril organization	9	0.976139	0.00083095	CYP1B1, TGFBR1, COL3A1, NF1, COL1A2, COL1A1, COL5A3, LOXL2, COL5A2	4.36875	0.0245131
GOTERM_BP_DIRECT	GO:0043123~positive regulation of I-kappaB kinase/NF-kappaB signaling	20	2.1692	0.000847438	PELI1, TNF, TMEM189-UBE2V1, TBK1, FASLG, FADD, UBE2I, TAB2, CTNNB1, AJUBA, IKBKE, TNFRSF10B, MYD88, RIPK1, HMOX1, TRIM32, RHOA, IKBKB, ABL1, PPP5C	2.35171	0.0248322
KEGG_PATHWAY	hsa04621:NOD-like receptor signaling pathway	11	1.19306	0.00807125	IL6, CARD8, TNF, MAPK12, MAPK14, MAPK3, CXCL8, MAPK11, IKBKB, TNFAIP3, TAB2	2.60856	0.0251617
REACTOME_PATHWAY	R-HSA-1181150:R-HSA-1181150	7	0.759219	0.000919235	ACVR1B, ACVR2A, SMAD4, SMAD3, SMAD2, FOXO3, FURIN	5.7055	0.0251696
GOTERM_CC_DIRECT	GO:0005887~integral component of plasma membrane	96	10.4121	0.00167302	KCNJ16, MPZL1, MICA, CADM1, SLC16A10, LRRC8C, FASLG, TLR3, ANPEP, TSPAN8, TLR4, JAG1, SLC35A1, TLR7, SLC1A4, CD47, ACVR1B, AGTR1, APP, HTR1A, CD44, TRPV6, FAS, ZYX, PTPRJ, ICAM1, PTPRK, BSG, PTPRM, LIFR, DLL1, PIGR, SIGMAR1, MMP14, SLC7A11, TNFRSF10A, ACVR2A, DDR1, TNFRSF10B, CCR5, TACSTD2, IGF2R, ST14, BACE1, CLDN1, ADAM17, SLC38A1, ACVR1, SLC38A5, CAV2, PALM, FGFR1, SLC38A2, TNF, DRD3, ADORA2B,…	1.36017	0.02527
GOTERM_MF_DIRECT	GO:0003725~double-stranded RNA binding	11	1.19306	0.00114795	VIM, DICER1, AGO1, AGO2, ELAVL1, TLR3, AGO3, AGO4, MBNL1, LRRFIP1, TLR7	3.44747	0.0252821
GOTERM_CC_DIRECT	GO:0048471~perinuclear region of cytoplasm	49	5.31453	0.00174582	RAD51C, SEC24A, SYT4, PPARG, FASLG, TLR4, CTNNB1, BDNF, APP, PICALM, CTGF, HMOX1, CLINT1, APLN, EGFR, SEC23A, PRKCA, TWF1, PTPRM, PKN2, VTI1B, CDK4, GAK, BNIP2, SERBP1, IGF2R, CAV2, GALNT1, STX7, ERBB2, IGF2BP1, CALCOCO2, SRC, MTPN, ODC1, NF2, CTLA4, ITGA2, TPD52L2, CDKN1A, HSP90B1, EIF4E, HDAC1, ATP2A2, CSNK1D, NEDD4, GSK3B, RAB34, ABL1	1.58192	0.0257509
REACTOME_PATHWAY	R-HSA-171007:R-HSA-171007	6	0.650759	0.00091193	NRAS, KRAS, MAPK12, MAPK14, MAPK11, SRC	7.14755	0.0257671
GOTERM_BP_DIRECT	GO:0000086~G2/M transition of mitotic cell cycle	18	1.95228	0.00088751	CDK1, CEP72, PKMYT1, CHEK1, ABCB1, CEP63, CENPJ, WEE1, CDC25A, AJUBA, PPM1D, CDKN1A, CSNK1D, PLK1, ACTR1A, MAPRE1, FBXW11, PPP2R2A	2.48731	0.025825
GOTERM_BP_DIRECT	GO:0001501~skeletal system development	18	1.95228	0.00088751	FGFR1, HOXA11, TGFBR1, COL3A1, FBN1, TP63, IGF1, ACP2, NPR3, COL5A2, EPHA2, CDKN1C, HDAC4, TRPS1, COL1A2, VCAN, COL1A1, BMPR1B	2.48731	0.025825
KEGG_PATHWAY	hsa04930:Type II diabetes mellitus	10	1.0846	0.00850579	TNF, SOCS3, MAPK3, SOCS1, HK2, MTOR, IKBKB, IRS1, PIK3R1, PIK3R2	2.76665	0.0258885
KEGG_PATHWAY	hsa05132:Salmonella infection	14	1.51844	0.00849756	IL6, PKN2, CXCL8, MAPK11, TLR4, CDC42, FOS, MYD88, ARPC3, MAPK12, JUN, MAPK14, MAPK3, RHOG	2.23999	0.0261675
GOTERM_BP_DIRECT	GO:0010332~response to gamma radiation	8	0.867679	0.000959182	BAK1, FANCD2, BAX, BCL2, TP53, TP63, MYC, SOD2	4.88548	0.0277048
GOTERM_BP_DIRECT	GO:0048147~negative regulation of fibroblast proliferation	8	0.867679	0.000959182	BAX, NF1, TRIM32, TP53, PMAIP1, MYC, SOD2, TP53INP1	4.88548	0.0277048
KEGG_PATHWAY	hsa04666:Fc gamma R-mediated phagocytosis	14	1.51844	0.00938709	PRKCA, CDC42, MYO10, CRKL, ARPC3, MAP2K1, CFL2, MAPK3, RAF1, MARCKS, INPP5D, PIK3R1, AKT3, PIK3R2	2.21332	0.0282175
GOTERM_MF_DIRECT	GO:0030618~transforming growth factor beta receptor, pathway-specific cytoplasmic mediator activity	4	0.433839	0.00131295	SMAD5, SMAD3, SMAD2, SMAD1	15.2942	0.0283184
GOTERM_BP_DIRECT	GO:0043280~positive regulation of cysteine-type endopeptidase activity involved in apoptotic process	9	0.976139	0.000991341	CARD8, TNF, CTGF, WNT3A, PMAIP1, SIRT1, MYC, BCL2L11, CYR61	4.25953	0.0284399
KEGG_PATHWAY	hsa05144:Malaria	10	1.0846	0.00974692	VCAM1, ICAM1, IL6, TNF, MYD88, MET, TGFB3, CXCL8, TLR4, THBS1	2.71019	0.0289567
KEGG_PATHWAY	hsa05143:African trypanosomiasis	8	0.867679	0.00996693	PRKCA, VCAM1, ICAM1, IL6, TNF, MYD88, FASLG, FAS	3.21938	0.0292723
BIOCARTA	h_chemicalPathway:Apoptotic Signaling in Response to DNA Damage	10	1.0846	0.00175701	PRKCA, CASP6, CASP3, CASP7, BAX, BCL2, TP53, APAF1, BCL2L1, PXN	3.21146	0.0293462
GOTERM_BP_DIRECT	GO:0030855~epithelial cell differentiation	12	1.30152	0.00103088	MUC1, CDK1, F11R, TCF21, CASP6, COL4A1, CES1, TAGLN, VEGFA, PPARG, ID3, WT1	3.24535	0.0293725
GOTERM_BP_DIRECT	GO:0007219~Notch signaling pathway	16	1.73536	0.0010456	TGFBR2, TP63, CDK6, DLL1, JAG1, HES1, NOTCH2, KRT19, APP, NOTCH1, CDKN1B, NOTCH4, ADAM17, ITCH, PERP, MYC	2.63391	0.0296
GOTERM_BP_DIRECT	GO:0043410~positive regulation of MAPK cascade	13	1.40998	0.00106021	ZNF622, CAV2, FGFR1, IL6, GPR37, BNIP2, FLT3, IGF1, FAS, IL6R, KIT, IGFBP3, CTNNB1	3.03835	0.0298217
GOTERM_BP_DIRECT	GO:0006349~regulation of gene expression by genetic imprinting	6	0.650759	0.00108409	DNMT3A, DIRAS3, GSK3B, ARID4B, MECP2, BRCA1	7.09921	0.0301104
GOTERM_BP_DIRECT	GO:0035855~megakaryocyte development	6	0.650759	0.00108409	FLI1, KIT, MEIS1, ZNF385A, SRF, PTPN11	7.09921	0.0301104
GOTERM_BP_DIRECT	GO:0061036~positive regulation of cartilage development	6	0.650759	0.00108409	WNT5A, BMPR2, SOX5, SMAD1, BMPR1B, CYR61	7.09921	0.0301104
GOTERM_BP_DIRECT	GO:0007266~Rho protein signal transduction	10	1.0846	0.00108166	GNA13, AGTR1, RHOA, COL1A2, RHOB, RTKN, BCL6, ADGRG1, RHOG, ARHGDIA	3.78625	0.030229
BIOCARTA	h_dicerPathway:Dicer Pathway	5	0.542299	0.00171375	DICER1, AGO1, AGO2, AGO3, AGO4	7.06522	0.0305131
GOTERM_BP_DIRECT	GO:0001649~osteoblast differentiation	15	1.6269	0.00111278	MEF2C, PHB, WNT3A, NF1, EPHA2, CBFB, UFL1, SMO, MEF2D, VCAN, COL1A1, IGFBP3, RUNX2, IGFBP5, CYR61	2.73047	0.0307076
BIOCARTA	h_spryPathway:Sprouty regulation of tyrosine kinase signals	9	0.976139	0.00168931	EGFR, SPRY2, SPRY1, MAP2K1, GRB2, MAPK3, RAF1, SRC, RASA1	3.53261	0.0321981
GOTERM_BP_DIRECT	GO:0016032~viral process	30	3.2538	0.00118511	GRB2, UNG, VIM, CALCOCO2, MMP1, VCAM1, FBXW7, KRT7, RHOA, RAB6A, ZYX, CCNA2, TRAM1, PIK3R1, SATB1, CREB1, RCOR1, TP53, UBE2I, RB1, SIRT1, EPHA2, STAT3, KRT19, EIF4E, HDAC1, SP1, BAX, MAPK3, MDM2	1.89945	0.03228
GOTERM_BP_DIRECT	GO:0008543~fibroblast growth factor receptor signaling pathway	13	1.40998	0.00118359	FGFR1, FGF7, GRB2, SHOC2, POLR2C, TRIM71, PTPN11, HNRNPM, CTGF, TIA1, MAPK3, SPRED1, FGF2	3.00129	0.0324336
GOTERM_CC_DIRECT	GO:0009897~external side of plasma membrane	22	2.38612	0.00227022	ICAM1, IL6, TNF, TGFBR2, CTLA4, CD276, ITGA2, FASLG, TLR4, ANPEP, KIT, CXCL12, CDH5, VCAM1, NCAM1, S1PR1, CCR5, ITGA5, CD69, ICOS, FAS, THBS1	2.07073	0.0326184
GOTERM_BP_DIRECT	GO:0001947~heart looping	11	1.19306	0.00123613	WNT5A, MEF2C, SMO, NOTCH1, TMED2, WNT3A, TGFBR2, PKD2, SMAD3, DLL1, SRF	3.41383	0.0334463
GOTERM_BP_DIRECT	GO:0048870~cell motility	7	0.759219	0.001258	MAP2K1, ETS1, TGFBR1, FSCN1, ADAM17, MMP14, EPHA2	5.52161	0.0336276
GOTERM_BP_DIRECT	GO:0045671~negative regulation of osteoclast differentiation	7	0.759219	0.001258	NF1, FBN1, TLR3, TLR4, INPP5D, PIK3R1, CTNNB1	5.52161	0.0336276
GOTERM_BP_DIRECT	GO:0045080~positive regulation of chemokine biosynthetic process	5	0.542299	0.00125136	WNT5A, TNF, MYD88, HMOX1, TLR3	9.46561	0.033651
GOTERM_BP_DIRECT	GO:0060252~positive regulation of glial cell proliferation	5	0.542299	0.00125136	PLAG1, UFL1, PRKCI, MTOR, MYC	9.46561	0.033651
GOTERM_BP_DIRECT	GO:0048010~vascular endothelial growth factor receptor signaling pathway	12	1.30152	0.00130846	CDC42, MAPK12, MAPK14, VEGFA, BMPR2, RHOA, MAPK11, ITGB3, PIK3R1, SRC, PXN, PIK3R2	3.1552	0.0347489
GOTERM_BP_DIRECT	GO:0060070~canonical Wnt signaling pathway	13	1.40998	0.00131863	WNT5A, WNT3A, SMAD3, TCF7L2, PTEN, CTNNB1, SMO, WNT1, CDC42, CCND1, GSK3B, MYC, KLF4	2.96513	0.0348109
GOTERM_BP_DIRECT	GO:0035279~mRNA cleavage involved in gene silencing by miRNA	4	0.433839	0.00135111	AGO1, AGO2, AGO3, AGO4	15.145	0.0354476
GOTERM_BP_DIRECT	GO:0070242~thymocyte apoptotic process	4	0.433839	0.00135111	BAK1, DFFA, BAX, BCL2L11	15.145	0.0354476
GOTERM_CC_DIRECT	GO:0030027~lamellipodium	18	1.95228	0.00264308	PTPRM, NF2, ACTA2, SWAP70, PODXL, FSCN1, PKN2, IGF2BP1, KITLG, EPHA2, PXN, CTNNB1, AJUBA, MYO10, ARPC3, PKD2, RHOA, PLXND1	2.25545	0.0362632
GOTERM_CC_DIRECT	GO:0030175~filopodium	11	1.19306	0.00262031	VCAM1, CDC42, PALM, TWF1, NF2, ACTA2, PODXL, TENM2, FSCN1, IGF2BP1, KITLG	3.10609	0.0367402
GOTERM_BP_DIRECT	GO:0045747~positive regulation of Notch signaling pathway	8	0.867679	0.0014214	HES1, WNT1, NOTCH1, TP63, DLL1, JAG1, KIT, STAT3	4.58939	0.0370445
GOTERM_BP_DIRECT	GO:0070555~response to interleukin-1	8	0.867679	0.0014214	PRKCA, HDAC4, MYD88, ETS1, ANXA1, PRKCI, TRIM63, SRC	4.58939	0.0370445
GOTERM_BP_DIRECT	GO:0071364~cellular response to epidermal growth factor stimulus	8	0.867679	0.0014214	ZFP36L1, EGFR, PDPK1, ID1, BECN1, ERBB2, COL1A1, MYC	4.58939	0.0370445
GOTERM_BP_DIRECT	GO:0055093~response to hyperoxia	6	0.650759	0.0014696	CDKN1A, CYP1A1, HDAC1, COL1A1, CDK4, SOD2	6.68161	0.0376297
GOTERM_BP_DIRECT	GO:0030224~monocyte differentiation	6	0.650759	0.0014696	MEF2C, JUN, VEGFA, PPARG, IFI16, CSF1R	6.68161	0.0376297
GOTERM_BP_DIRECT	GO:2000811~negative regulation of anoikis	6	0.650759	0.0014696	NOTCH1, MCL1, ITGA5, BCL2, BCL2L1, SRC	6.68161	0.0376297
GOTERM_BP_DIRECT	GO:1902041~regulation of extrinsic apoptotic signaling pathway via death domain receptors	6	0.650759	0.0014696	TNFRSF10A, TNFRSF10B, RIPK1, FASLG, FADD, FAS	6.68161	0.0376297
GOTERM_BP_DIRECT	GO:0051571~positive regulation of histone H3-K4 methylation	6	0.650759	0.0014696	SMAD4, OGT, MYB, DNMT3B, BRCA1, CTNNB1	6.68161	0.0376297
GOTERM_MF_DIRECT	GO:0008144~drug binding	12	1.30152	0.00189633	SMO, TYMS, DHFR, DRD3, FSCN1, PPARG, PPP3CA, ATP1A2, SIGMAR1, TLR7, TOP2A, PNP	3.0186	0.0378056
KEGG_PATHWAY	hsa04730:Long-term depression	11	1.19306	0.013059	PRKCA, GNA13, NRAS, IGF1R, KRAS, GNAI2, GRIA2, MAP2K1, MAPK3, RAF1, IGF1	2.43465	0.0378153
GOTERM_BP_DIRECT	GO:0045444~fat cell differentiation	12	1.30152	0.00146867	RNASEL, CCND1, EGR2, OSBPL8, GSK3B, LRRC8C, SOCS1, TRIM32, FOXO1, HMGA2, TCF7L2, KLF4	3.11198	0.0378197
GOTERM_BP_DIRECT	GO:0051897~positive regulation of protein kinase B signaling	13	1.40998	0.00146615	EGFR, PTPRJ, SPRY2, IL6, TNF, OSBPL8, TGFBR1, MTOR, THBS1, FGF2, TCF7L2, SRC, IGFBP5	2.92983	0.0379712
GOTERM_MF_DIRECT	GO:0000980~RNA polymerase II distal enhancer sequence-specific DNA binding	11	1.19306	0.00188842	BACH1, MEF2C, CDX2, FLI1, BACH2, HDAC1, JUN, CREB1, SPI1, ARID3B, NFATC1	3.23532	0.038322
GOTERM_MF_DIRECT	GO:0001968~fibronectin binding	7	0.759219	0.00187051	CTGF, VEGFA, HSD17B12, ITGB3, THBS1, IGFBP3, IGFBP5	5.14709	0.0386545
GOTERM_MF_DIRECT	GO:0005520~insulin-like growth factor binding	6	0.650759	0.00186457	IGF1R, WISP2, CTGF, IGFBP3, CRIM1, CYR61	6.37259	0.0392468
BIOCARTA	h_gleevecPathway:Inhibition of Cellular Proliferation by Gleevec	10	1.0846	0.00253777	FOS, CRKL, MAP2K1, GRB2, JUN, MAPK3, MAP2K4, RAF1, MYC, PIK3R1	3.07183	0.039697
GOTERM_BP_DIRECT	GO:0051090~regulation of sequence-specific DNA binding transcription factor activity	7	0.759219	0.00158223	FOS, FANCD2, MAPK14, JUN, HMOX1, MAPK3, MAPK11	5.30074	0.0402304
GOTERM_BP_DIRECT	GO:0034612~response to tumor necrosis factor	7	0.759219	0.00158223	GSS, CASP3, PTGS2, RIPK1, TRIM32, AFF3, MAP2K7	5.30074	0.0402304
KEGG_PATHWAY	hsa04022:cGMP-PKG signaling pathway	21	2.27766	0.0143568	GNA13, MEF2C, GNAI2, MAP2K1, CREB1, PPP3R1, RAF1, PDE3A, ATP1A2, IRS1, SRF, PPIF, MEF2D, AGTR1, ATP2A2, ADCY9, MAPK3, RHOA, PPP3CA, AKT3, NFATC1	1.76505	0.0410693
GOTERM_BP_DIRECT	GO:0034613~cellular protein localization	9	0.976139	0.00162544	AJUBA, WNT5A, CDC42, LAMTOR3, ANK2, WNT3A, TP53, AXIN2, CTNNB1	3.96235	0.0410771
GOTERM_BP_DIRECT	GO:0045785~positive regulation of cell adhesion	9	0.976139	0.00162544	PRKCA, PTPRJ, TNF, ERBB2, VEGFA, ITGA2, CXCL12, TPM1, ADGRG1	3.96235	0.0410771
GOTERM_MF_DIRECT	GO:0003705~transcription factor activity, RNA polymerase II distal enhancer sequence-specific binding	11	1.19306	0.00212363	CEBPB, GATA6, JUN, CREB1, SPI1, MEIS1, SRF, FOXP1, USF2, NFATC1, PURA	3.1863	0.0415194
GOTERM_BP_DIRECT	GO:0045727~positive regulation of translation	10	1.0846	0.00166128	EIF4G2, IL6, ERBB2, MAPK3, ELAVL1, ITGA2, MTOR, THBS1, LIN28A, CDK4	3.57193	0.0417323
GOTERM_CC_DIRECT	GO:0005741~mitochondrial outer membrane	17	1.84382	0.0031284	MCL1, HK2, RAF1, BCL2L2, BCL2L1, PMAIP1, BCL2L11, BAK1, MARC1, BBC3, BAX, BCL2, BNIP3L, MTOR, BMF, GPAM, TOMM34	2.2874	0.0418967
REACTOME_PATHWAY	R-HSA-2428933:R-HSA-2428933	5	0.542299	0.00165854	NRAS, IGF1R, KRAS, GRB2, IGF1	8.60353	0.04238
REACTOME_PATHWAY	R-HSA-426486:R-HSA-426486	5	0.542299	0.00165854	DICER1, AGO1, AGO2, AGO3, AGO4	8.60353	0.04238
BIOCARTA	h_fasPathway:FAS signaling pathway ( CD95 )	12	1.30152	0.00288501	CASP6, CASP3, LMNB1, DFFA, LMNB2, CASP7, JUN, MAP2K4, FASLG, FADD, RB1, FAS	2.64946	0.0425657
REACTOME_PATHWAY	R-HSA-2559582:R-HSA-2559582	17	1.84382	0.00174321	ANAPC1, ANAPC16, IL6, CEBPB, CXCL8, CDK6, CDK4, STAT3, FOS, CDKN1A, CDKN1B, CDKN2A, HIST1H4A, JUN, MAPK3, MAPK7, CCNA2	2.39334	0.0432533
REACTOME_PATHWAY	R-HSA-5218921:R-HSA-5218921	7	0.759219	0.00164584	PRKCA, NRAS, PDPK1, KRAS, VEGFA, SRC, RASA1	5.16212	0.0433088
REACTOME_PATHWAY	R-HSA-445144:R-HSA-445144	7	0.759219	0.00164584	NCAM1, EGFR, FGFR1, MAP2K1, ITGA5, MAPK3, ITGB3	5.16212	0.0433088
BIOCARTA	h_mapkPathway:MAPKinase Signaling Pathway	23	2.49458	0.00310733	MEF2C, MAP2K1, GRB2, CREB1, TGFBR1, MAP2K4, TGFB3, RAF1, MAPK11, MEF2D, MAP4K4, FOS, SP1, MAPK12, JUN, RIPK1, MAPK14, MAPK3, MAPK7, IKBKB, MAP2K7, MYC, MAP3K12	1.86782	0.0434185
GOTERM_MF_DIRECT	GO:0002020~protease binding	14	1.51844	0.00228021	TNFRSF10A, CASP3, TNF, PANX1, BCL2, TP53, FADD, RFFL, KIT, ITGB3, TNFAIP3, TIMP3, FURIN, FN1	2.64999	0.0437645
GOTERM_BP_DIRECT	GO:0001822~kidney development	13	1.40998	0.00180215	SGPL1, ODC1, TGFBR1, BCL2L11, WT1, CDKN1C, AGTR1, TCF21, BAX, VEGFA, TMED10, ADAMTS1, RIDA	2.8617	0.0449448
GOTERM_MF_DIRECT	GO:0005080~protein kinase C binding	9	0.976139	0.00239382	SQSTM1, PDLIM5, TDG, DSP, MARCKS, ABL1, IRS1, TOP2A, SRC	3.74044	0.0451367
GOTERM_MF_DIRECT	GO:0043621~protein self-association	9	0.976139	0.00239382	ACVR2A, MYD88, ID1, TMEM43, TRIM32, TP53, TNFAIP3, MDH2, FOXP1	3.74044	0.0451367
REACTOME_PATHWAY	R-HSA-140534:R-HSA-140534	6	0.650759	0.00190999	TNFRSF10A, TNFRSF10B, RIPK1, TLR3, FADD, TLR4	6.19454	0.0460129
GOTERM_BP_DIRECT	GO:2000773~negative regulation of cellular senescence	5	0.542299	0.00188467	TP63, BCL6, CDK6, ABL1, SIRT1	8.6051	0.0466996
GOTERM_BP_DIRECT	GO:0003323~type B pancreatic cell development	5	0.542299	0.00188467	WNT5A, SMO, PDPK1, DLL1, CDK6	8.6051	0.0466996
GOTERM_BP_DIRECT	GO:0061025~membrane fusion	9	0.976139	0.00189637	SNAP29, STX1A, RABIF, NAPG, HACE1, VTI1B, VAMP3, SNAP23, GCA	3.8723	0.0467279
GOTERM_BP_DIRECT	GO:0023014~signal transduction by protein phosphorylation	9	0.976139	0.00189637	ACVR1B, MAP4K4, ACVR2A, TGFBR1, PAK5, TGFBR2, BMPR2, BMPR1B, ACVR1	3.8723	0.0467279
GOTERM_BP_DIRECT	GO:0071356~cellular response to tumor necrosis factor	15	1.6269	0.00192126	ICAM1, IL6, HYAL3, CRHBP, CXCL8, SIRT1, BRCA1, VCAM1, ZFP36L1, HDAC4, HDAC1, RIPK1, COL1A1, THBS1, IKBKB	2.58153	0.0470719
BIOCARTA	h_tpoPathway:TPO Signaling Pathway	10	1.0846	0.00357054	PRKCA, FOS, MAP2K1, GRB2, JUN, MAPK3, RAF1, PIK3R1, RASA1, STAT3	2.94384	0.0473116
BIOCARTA	h_nthiPathway:NFkB activation by Nontypeable Hemophilus influenzae	10	1.0846	0.00357054	TNF, MYD88, MAPK14, TGFBR1, TGFBR2, SMAD4, CXCL8, SMAD3, MAPK11, IKBKB	2.94384	0.0473116
BIOCARTA	h_eif4Pathway:Regulation of eIF4e and p70 S6 Kinase	10	1.0846	0.00357054	PRKCA, EIF4G2, PDPK1, EIF4E, MAPK14, MAPK3, MTOR, PTEN, IRS1, PIK3R1	2.94384	0.0473116
GOTERM_BP_DIRECT	GO:0033189~response to vitamin A	6	0.650759	0.00194725	DNMT3A, TYMS, CYP1A1, FADS1, PPARG, DNMT3B	6.31041	0.0474382
GOTERM_BP_DIRECT	GO:0001958~endochondral ossification	7	0.759219	0.00196625	MEF2C, MEF2D, COL1A1, MMP14, RUNX2, MMP13, PEX7	5.09687	0.0476348
BIOCARTA	h_at1rPathway:Angiotensin II mediated activation of JNK Pathway via Pyk2 dependent signaling	12	1.30152	0.0037992	PRKCA, MEF2C, EGFR, MEF2D, AGTR1, MAP2K1, GRB2, JUN, MAPK3, MAP2K4, RAF1, SRC	2.56917	0.0479342
GOTERM_CC_DIRECT	GO:0005622~intracellular	89	9.65293	0.0038185	RTN4, KIF23, CNOT8, XPO6, RAB5C, CRHBP, RAB1B, TLR3, MYLIP, PNP, CDC42, AGTR1, PDPK1, ARL10, EIF4EBP2, ANK2, DIRAS3, RAB23, RHOA, RAB6B, RAB6A, RAB27B, ARL5B, RHOG, AKT3, PRKCA, ARL2, STX1A, TWF1, RABL6, DFFA, SOCS3, PRKCI, SRPRB, DDIT4, TNFRSF10A, CCND1, TNFRSF10B, IPO4, TRIM32, MLLT11, MAPK3, SDCBP, TOM1, VAMP3, STMN1, MAPK7, MAP3K12, CAV2, ZNF559, ADORA2B, NAPG, ERBB3, CXCL8, KRAS, GFM1, VPS39…	1.33957	0.0479364
GOTERM_MF_DIRECT	GO:0000979~RNA polymerase II core promoter sequence-specific DNA binding	10	1.0846	0.00261673	SUZ12, FOS, MAZ, CEBPB, GATA6, SMAD5, EZH2, SPI1, SMAD1, RUNX2	3.354	0.0484395
GOTERM_CC_DIRECT	GO:0031264~death-inducing signaling complex	4	0.433839	0.0037097	CASP3, RIPK1, FADD, FAS	11.4562	0.0484943
GOTERM_CC_DIRECT	GO:0043005~neuron projection	23	2.49458	0.00379412	STX1A, NF2, PTGS2, CADM1, PDLIM5, VIM, DOCK7, FADD, PTEN, SRC, UFL1, CDC42, FOS, MYO10, CSNK1D, HDAC1, ANK2, TENM2, MAP2, VAMP3, STMN1, FAS, SNAP23	1.94563	0.0485853
GOTERM_BP_DIRECT	GO:0051384~response to glucocorticoid	11	1.19306	0.00202974	TYMS, CASP3, IL6, TNF, KRAS, PTGS2, BCL2, IL1RN, FAS, SPARC, TRIM63	3.20375	0.0488755
GOTERM_BP_DIRECT	GO:0030501~positive regulation of bone mineralization	8	0.867679	0.00204119	MEF2C, ACVR2A, BMPR2, TGFB3, CD276, SMAD3, BMPR1B, ACVR1	4.32714	0.0488856
GOTERM_BP_DIRECT	GO:0031648~protein destabilization	8	0.867679	0.00204119	CDKN2A, ID1, PLK1, MDM2, MYLIP, SIRT1, FBXW11, SRC	4.32714	0.0488856
GOTERM_BP_DIRECT	GO:0006865~amino acid transport	8	0.867679	0.00204119	SLC38A5, SLC1A4, SLC38A2, SLC16A10, SLC7A1, SLC38A1, MYC, SLC7A11	4.32714	0.0488856
GOTERM_BP_DIRECT	GO:0048565~digestive tract development	8	0.867679	0.00204119	CLDN18, CYP1A1, TRPS1, COL3A1, TGFBR2, TGFB3, RB1, KIT	4.32714	0.0488856
REACTOME_PATHWAY	R-HSA-69273:R-HSA-69273	7	0.759219	0.00214143	CDK1, PLK1, PKMYT1, CCNA2, CDC25A, WEE1, PPP2R2A	4.92747	0.0500933
GOTERM_BP_DIRECT	GO:0050821~protein stabilization	17	1.84382	0.00217529	NAPG, CREB1, NLK, PHB, TAF9B, NAA15, SMAD3, IGF1, PTEN, SMO, LAMP2, FBXW7, CDKN1A, CDKN2A, ANK2, PIK3R1, CREBL2	2.3664	0.051474
GOTERM_BP_DIRECT	GO:0060548~negative regulation of cell death	10	1.0846	0.00216977	CHMP2A, WISP2, TMEM109, BECN1, CTGF, BNIP3L, SMAD4, FGF2, MYC, CYR61	3.44204	0.0516154
GOTERM_BP_DIRECT	GO:0008542~visual learning	9	0.976139	0.00220166	APP, KRAS, DRD3, CREB1, NF1, MECP2, KIT, ATP1A2, MTOR	3.78625	0.0518124
GOTERM_BP_DIRECT	GO:0032755~positive regulation of interleukin-6 production	9	0.976139	0.00220166	WNT5A, IL6, TNF, MYD88, ADORA2B, TLR3, TLR4, IL6R, TLR7	3.78625	0.0518124
KEGG_PATHWAY	hsa04114:Oocyte meiosis	16	1.73536	0.01843	ANAPC1, CDK1, MAP2K1, PPP2R5C, PPP3R1, PKMYT1, IGF1, CCNE2, CCNE1, IGF1R, ADCY9, PLK1, MAPK3, PPP3CA, SMC1A, FBXW11	1.91422	0.0519546
REACTOME_PATHWAY	R-HSA-2022090:R-HSA-2022090	10	1.0846	0.00231669	COL4A2, COL4A1, COL3A1, COL1A2, COL15A1, COL1A1, COL5A3, MMP3, MMP13, COL5A2	3.3666	0.0526997
GOTERM_BP_DIRECT	GO:0032869~cellular response to insulin stimulus	12	1.30152	0.0022782	ZFP36L1, PDPK1, SP1, UCP2, PPARG, PRKCI, FOXO1, IRS1, MYC, PIK3R1, SRC, PIK3R2	2.95032	0.0530179
GOTERM_BP_DIRECT	GO:0031175~neuron projection development	14	1.51844	0.00227045	PTPRK, IL6, PTPRM, DOCK7, RB1, SRF, NCAM1, APP, BTG2, NEDD4, MAP2, CNTN4, STMN1, CUL4B	2.65037	0.0531143
GOTERM_CC_DIRECT	GO:0005801~cis-Golgi network	8	0.867679	0.00436183	NUCB1, RAB30, SCYL1, CTGF, BET1, TMED10, GOLGA5, PIK3R1	3.81874	0.0535411
GOTERM_MF_DIRECT	GO:0031490~chromatin DNA binding	10	1.0846	0.00295685	SUZ12, NOTCH1, THRB, RXRA, EZH2, SMAD3, BCL6, FOXO3, SRF, STAT3	3.29617	0.0536997
GOTERM_BP_DIRECT	GO:0007155~cell adhesion	40	4.33839	0.00235385	CYP1B1, KITLG, ITGB3, CXCL12, PXN, CDH5, CTNNB1, PNN, VCAM1, CD47, WISP2, APP, S1PR1, CD44, CTGF, RHOB, ZYX, LOXL2, THBS1, CYR61, FN1, PRKCA, ICAM1, PTPRK, F11R, PODXL, COL15A1, ITGA2, ADGRG1, NCAM1, HES1, DDR1, ATP2A2, DSG2, ITGA5, ADAM17, CNTN4, VCAN, COL1A1, LAMC1	1.64978	0.0544528
GOTERM_BP_DIRECT	GO:0007565~female pregnancy	13	1.40998	0.00242249	MUC1, FOS, SLC38A2, SP1, ETS1, UCP2, BCL2, CRHBP, TGFB3, ITGA2, SLC38A1, HPGD, IGFBP5	2.76524	0.0551557
GOTERM_BP_DIRECT	GO:0048536~spleen development	8	0.867679	0.00242039	TCF21, JARID2, BCL2, ADAM17, FADD, FAS, ABL1, BCL2L11	4.20694	0.0553866
GOTERM_BP_DIRECT	GO:0007611~learning or memory	8	0.867679	0.00242039	MEF2C, EGFR, CASP3, EGR2, DRD3, CRHBP, PTEN, ZNF385A	4.20694	0.0553866
GOTERM_BP_DIRECT	GO:0010507~negative regulation of autophagy	8	0.867679	0.00242039	EIF4G2, EIF4E, MCL1, BCL2, MET, BCL2L1, MTOR, TAB2	4.20694	0.0553866
GOTERM_MF_DIRECT	GO:0001102~RNA polymerase II activating transcription factor binding	8	0.867679	0.00316183	EGR2, LMO2, JUN, CREB1, SMAD3, NEUROD1, RB1, CTNNB1	4.0248	0.0555512
GOTERM_BP_DIRECT	GO:0033077~T cell differentiation in thymus	7	0.759219	0.00241675	ZFP36L1, WNT1, BCL2, ADAM17, FADD, CDK6, CTNNB1	4.9081	0.0555853
GOTERM_BP_DIRECT	GO:0016049~cell growth	10	1.0846	0.00246669	NOTCH2, TYMS, IL6, BCL2, MTPN, PAK5, TGFB3, SOCS5, MTOR, ITGB3	3.38058	0.0558548
GOTERM_BP_DIRECT	GO:0071222~cellular response to lipopolysaccharide	15	1.6269	0.00247983	MEF2C, WNT5A, ICAM1, IL6, TNF, CEBPB, CXCL8, TLR4, SRC, CCR5, MAPK14, AICDA, AKAP8, TNFAIP3, ABL1	2.51299	0.0558658
GOTERM_MF_DIRECT	GO:0044822~poly(A) RNA binding	81	8.78525	0.00314105	RTN4, NAA15, UTP15, GNL3L, TRMT1, PNN, FUBP1, MAZ, CDKN2A, RBM8A, TIA1, ZYX, TOP2A, FNDC3A, FNDC3B, AHNAK, RBMS1, PKN2, MECP2, SRPRA, RRP8, UBE2I, IFI16, MBNL1, MRM1, NCL, PURA, EIF4G2, CRKL, TBCA, JUN, SERBP1, DSP, MAPRE1, AKAP8, UBAP2, MDH2, MATR3, ALDOA, BCLAF1, PTRH1, SRSF10, GRB2, IGF2BP1, IGF2BP2, PRRC2A, IGF2BP3, NUFIP2, MRPL20, ZFP36L1, HNRNPM, HIST1H4A, FRG1, GFM1, AGO1, CSDE1, AGO2, MSI…	1.3716	0.0560608
GOTERM_BP_DIRECT	GO:0032332~positive regulation of chondrocyte differentiation	6	0.650759	0.00252912	HOXA11, SOX5, SMAD3, BMPR1B, LOXL2, RUNX2	5.97828	0.0563867
GOTERM_BP_DIRECT	GO:0046716~muscle cell cellular homeostasis	6	0.650759	0.00252912	ALDOA, LAMP2, IL6, CFL2, TRIM32, SRF	5.97828	0.0563867
GOTERM_BP_DIRECT	GO:0008637~apoptotic mitochondrial changes	6	0.650759	0.00252912	PPIF, CDKN2A, MCL1, BAX, HK2, BCL2L1	5.97828	0.0563867
GOTERM_BP_DIRECT	GO:0045165~cell fate commitment	9	0.976139	0.00254423	WNT5A, SPRY2, WNT1, GATA6, TRPS1, PPARG, SMAD2, PRDM1, TBX19	3.70394	0.0564375
GOTERM_BP_DIRECT	GO:0008286~insulin receptor signaling pathway	12	1.30152	0.00252872	ATP6V1C1, IGF1R, CAV2, GRB10, EIF4EBP2, GRB2, FOXO1, ATP6V0A1, IRS1, PIK3R1, ATP6V1F, PIK3R2	2.9125	0.0566559
REACTOME_PATHWAY	R-HSA-1433559:R-HSA-1433559	6	0.650759	0.00263249	PRKCA, GRB2, SOCS1, KITLG, KIT, SRC	5.80738	0.056777
GOTERM_BP_DIRECT	GO:0032496~response to lipopolysaccharide	19	2.06074	0.00259729	PELI1, PTGS2, CYP1A1, FASLG, TLR4, SPARC, FOXP1, TRIB1, SOD2, TNFRSF10A, VCAM1, FOS, NOTCH1, CASP3, TNFRSF10B, HDAC1, JUN, ADAM17, FAS	2.19325	0.0570251
GOTERM_BP_DIRECT	GO:0051574~positive regulation of histone H3-K9 methylation	4	0.433839	0.00259621	JARID2, MYB, SIRT1, BRCA1	12.6208	0.0572787
GOTERM_BP_DIRECT	GO:0060440~trachea formation	4	0.433839	0.00259621	MAP2K1, MAPK3, TGFBR2, CTNNB1	12.6208	0.0572787
GOTERM_BP_DIRECT	GO:0048667~cell morphogenesis involved in neuron differentiation	4	0.433839	0.00259621	MEF2C, HES1, ID2, RB1	12.6208	0.0572787
GOTERM_BP_DIRECT	GO:1903672~positive regulation of sprouting angiogenesis	4	0.433839	0.00259621	ITGA5, JAK1, DLL1, FGF2	12.6208	0.0572787
REACTOME_PATHWAY	R-HSA-5210891:R-HSA-5210891	5	0.542299	0.00262416	MAP2K1, MAP2K4, PDCD6IP, MAP2K7, FURIN	7.74317	0.0580106
REACTOME_PATHWAY	R-HSA-450341:R-HSA-450341	5	0.542299	0.00262416	FOS, MAPK14, JUN, MAPK3, MAPK11	7.74317	0.0580106
GOTERM_BP_DIRECT	GO:0060766~negative regulation of androgen receptor signaling pathway	5	0.542299	0.00270971	TCF21, HDAC1, PHB, SIRT1, FOXP1	7.88801	0.0591366
GOTERM_BP_DIRECT	GO:0007252~I-kappaB phosphorylation	5	0.542299	0.00270971	IKBKE, TLR3, TLR4, IKBKB, TLR7	7.88801	0.0591366
KEGG_PATHWAY	hsa04062:Chemokine signaling pathway	23	2.49458	0.0219155	MAP2K1, GNAI2, GRB2, CXCL8, RAF1, FOXO3, CXCL12, STAT3, PXN, SRC, CDC42, NRAS, CRKL, KRAS, CCR5, ADCY9, GSK3B, MAPK3, RHOA, IKBKB, AKT3, PIK3R1, PIK3R2	1.64214	0.0609295
GOTERM_BP_DIRECT	GO:0051881~regulation of mitochondrial membrane potential	7	0.759219	0.0029406	TUSC2, BAK1, UCP2, BAX, BCL2, BCL2L1, SOD2	4.73281	0.0631113
GOTERM_BP_DIRECT	GO:0035666~TRIF-dependent toll-like receptor signaling pathway	7	0.759219	0.0029406	IKBKE, TBK1, RIPK1, TLR3, FADD, TLR4, IKBKB	4.73281	0.0631113
GOTERM_BP_DIRECT	GO:0001707~mesoderm formation	7	0.759219	0.0029406	NF2, BMPR2, SMAD3, SMAD2, TXNRD1, SRF, ACVR1	4.73281	0.0631113
GOTERM_BP_DIRECT	GO:0045600~positive regulation of fat cell differentiation	9	0.976139	0.00292711	KLF5, ASXL2, ZFP36L1, CEBPB, ID2, CREB1, PPARG, ZNF385A, CREBL2	3.62513	0.0631287
GOTERM_BP_DIRECT	GO:0045766~positive regulation of angiogenesis	15	1.6269	0.00292175	PRKCA, WNT5A, CYP1B1, TGFBR2, CXCL8, SIRT1, BRCA1, GATA6, ETS1, HMOX1, VEGFA, RHOB, THBS1, RUNX1, FGF2	2.46929	0.0633171
BIOCARTA	h_rbPathway:RB Tumor Suppressor/Checkpoint Signaling in response to DNA damage	7	0.759219	0.00530548	CDK1, TP53, CHEK1, RB1, CDK4, CDC25A, WEE1	3.80435	0.0634271
BIOCARTA	h_cdmacPathway:Cadmium induces DNA synthesis and proliferation in macrophages	8	0.867679	0.00557778	PRKCA, FOS, TNF, MAP2K1, JUN, MAPK3, RAF1, MYC	3.32481	0.06378
KEGG_PATHWAY	hsa04630:Jak-STAT signaling pathway	19	2.06074	0.0234187	IL6, OSMR, GRB2, SOCS3, SOCS1, LIFR, BCL2L1, IL6R, SOCS5, STAT3, PTPN11, CCND1, CCND3, JAK1, IL13RA1, MYC, PIK3R1, AKT3, PIK3R2	1.74013	0.064342
GOTERM_MF_DIRECT	GO:0001228~transcriptional activator activity, RNA polymerase II transcription regulatory region sequence-specific binding	13	1.40998	0.00386986	MAF, HOXD8, LMO2, GATA6, TRPS1, TP53, SMAD4, ARID3A, ARID3B, FOXO3, RUNX1, SRF, STAT3	2.61612	0.0665648
GOTERM_BP_DIRECT	GO:0051592~response to calcium ion	10	1.0846	0.00315681	EGFR, IL6, CCND1, SLC25A13, NEDD4, ANXA11, TRPV6, PPP3CA, SPARC, THBS1	3.264	0.0672813
KEGG_PATHWAY	hsa04330:Notch signaling pathway	9	0.976139	0.0251624	HES1, NOTCH2, NOTCH1, HDAC1, NOTCH4, ADAM17, DLL1, JAG1, NUMBL	2.48999	0.0676201
KEGG_PATHWAY	hsa04810:Regulation of actin cytoskeleton	25	2.7115	0.0249983	GNA13, FGFR1, FGF7, ITGB3, PXN, SRC, CDC42, KRAS, ARPC3, PAK5, RHOA, FGF2, PIK3R1, PIK3R2, FN1, EGFR, MAP2K1, RAF1, ITGA2, NRAS, CRKL, ITGA5, CFL2, MAPK3, F2	1.58094	0.0678788
GOTERM_BP_DIRECT	GO:0042326~negative regulation of phosphorylation	6	0.650759	0.00322745	CDKN1C, CDKN1A, GRB10, CDKN2A, CDKN1B, SIRT1	5.67937	0.0684159
GOTERM_BP_DIRECT	GO:0034614~cellular response to reactive oxygen species	6	0.650759	0.00322745	PTPRK, FOS, PKD2, TPM1, SRC, PXN	5.67937	0.0684159
GOTERM_BP_DIRECT	GO:0014911~positive regulation of smooth muscle cell migration	6	0.650759	0.00322745	HDAC4, BCL2, IGF1, ITGA2, MYC, SRC	5.67937	0.0684159
GOTERM_BP_DIRECT	GO:0001657~ureteric bud development	8	0.867679	0.00333919	TCF21, FGFR1, SPRY1, SMAD5, SMAD3, SMAD2, SMAD1, WT1	3.98552	0.0703751
GOTERM_BP_DIRECT	GO:0038128~ERBB2 signaling pathway	8	0.867679	0.00333919	EGFR, NRAS, KRAS, GRB2, ERBB3, ERBB2, PIK3R1, SRC	3.98552	0.0703751
GOTERM_BP_DIRECT	GO:2001237~negative regulation of extrinsic apoptotic signaling pathway	8	0.867679	0.00333919	TGFBR1, RIPK1, PAK5, IGF1, THBS1, TCF7L2, SRC, ACVR1	3.98552	0.0703751
GOTERM_BP_DIRECT	GO:0051301~cell division	32	3.47072	0.00339445	ANAPC16, SEPT3, CDC14A, GNAI2, CCNG1, CCNE2, CCNE1, CDC42, ATAD3B, CCNA2, CDCA4, PRPF40A, ANAPC1, CDK1, CCNF, PKN2, UBE2I, CDK6, RB1, CEP63, CDK4, HMGA2, CENPJ, WEE1, CDC25A, CCND1, CCND3, ANXA11, MAPRE2, MAPRE1, SMC1A, UBE2S	1.73086	0.0711693
GOTERM_MF_DIRECT	GO:0008201~heparin binding	18	1.95228	0.00426137	FGFR1, LPL, FGF7, HSD17B12, FBN1, COL5A3, ADGRG1, SOD3, WISP2, APP, SERPINE2, CTGF, VEGFA, ADAMTS1, THBS1, FGF2, FN1, CYR61	2.15075	0.0719785
REACTOME_PATHWAY	R-HSA-69205:R-HSA-69205	6	0.650759	0.00353415	E2F1, CCNE1, CDK1, TYMS, DHFR, CDC25A	5.46577	0.0720432
REACTOME_PATHWAY	R-HSA-113510:R-HSA-113510	6	0.650759	0.00353415	E2F1, CCNE1, CDK1, TYMS, DHFR, CDC25A	5.46577	0.0720432
REACTOME_PATHWAY	R-HSA-5674135:R-HSA-5674135	9	0.976139	0.00347617	NRAS, LAMTOR3, KRAS, MAP2K1, MAPK3, RAF1, ITGB3, SRC, FN1	3.48443	0.0725671
GOTERM_BP_DIRECT	GO:0009612~response to mechanical stimulus	10	1.0846	0.00355455	BTG2, ETS1, JUN, COL3A1, TGFBR2, PPARG, THBS1, MMP14, CXCL12, SRC	3.20868	0.0737252
GOTERM_BP_DIRECT	GO:0071549~cellular response to dexamethasone stimulus	7	0.759219	0.00354487	EGFR, IL6, EIF4E, FOXO1, FBXO32, DNMT3B, DDIT4	4.56961	0.0738685
GOTERM_BP_DIRECT	GO:0060412~ventricular septum morphogenesis	7	0.759219	0.00354487	HES1, NOTCH1, TGFBR1, TGFBR2, BMPR2, SMAD4, ACVR1	4.56961	0.0738685
KEGG_PATHWAY	hsa04261:Adrenergic signaling in cardiomyocytes	18	1.95228	0.0289682	PRKCA, CACNA2D1, GNAI2, CREB1, PPP2R5C, MAPK11, ATP1A2, TPM2, TPM1, TPM3, AGTR1, MAPK12, ADCY9, BCL2, MAPK14, MAPK3, AKT3, PPP2R2A	1.73216	0.0768103
GOTERM_BP_DIRECT	GO:0010288~response to lead ion	5	0.542299	0.00375195	DNMT3A, APP, SPARC, CDK4, PPP5C	7.28124	0.0773118
REACTOME_PATHWAY	R-HSA-1502540:R-HSA-1502540	5	0.542299	0.0039152	ACVR1B, ACVR2A, SMAD4, SMAD3, SMAD2	7.03925	0.0777334
GOTERM_BP_DIRECT	GO:0046854~phosphatidylinositol phosphorylation	13	1.40998	0.00383507	EGFR, FGFR1, FGF7, ERBB3, GRB2, ERBB2, KITLG, KIT, IRS1, PTPN11, FGF2, PIK3R1, PIK3R2	2.61815	0.0782501
GOTERM_BP_DIRECT	GO:0035914~skeletal muscle cell differentiation	9	0.976139	0.00382631	KLF5, MEF2C, MEF2D, FOS, NOTCH1, EGR2, BTG2, WNT3A, RB1	3.47716	0.0784299
GOTERM_BP_DIRECT	GO:0007254~JNK cascade	9	0.976139	0.00382631	TNF, CRKL, MYD88, ADORA2B, MAP2K4, MAP2K7, TAB2, MAP3K12, TRIB1	3.47716	0.0784299
GOTERM_BP_DIRECT	GO:0030890~positive regulation of B cell proliferation	8	0.867679	0.00388787	MEF2C, PELI1, CDKN1A, WNT3A, BCL2, BCL6, TLR4, MIF	3.88333	0.0789318
GOTERM_BP_DIRECT	GO:0006953~acute-phase response	8	0.867679	0.00388787	IL6, CEBPB, F2, CRP, IL1RN, IL6R, STAT3, FN1	3.88333	0.0789318
GOTERM_BP_DIRECT	GO:0002062~chondrocyte differentiation	8	0.867679	0.00388787	MEF2C, FGFR1, MEF2D, MAPK14, RUNX1, HMGA2, RUNX2, NFIB	3.88333	0.0789318
GOTERM_MF_DIRECT	GO:0033613~activating transcription factor binding	6	0.650759	0.00481749	MEF2C, MEF2D, HDAC4, HDAC1, PPARG, SMAD2	5.21394	0.0798262
BIOCARTA	h_mitochondriaPathway:Role of Mitochondria in Apoptotic Signaling	9	0.976139	0.0074202	CASP6, BAK1, CASP3, DFFA, CASP7, BAX, BCL2, APAF1, BCL2L1	2.89032	0.0806596
BIOCARTA	h_ptenPathway:PTEN dependent cell cycle arrest and apoptosis	8	0.867679	0.00805226	PDPK1, CDKN1B, GRB2, MAPK3, FASLG, FOXO3, PTEN, PIK3R1	3.1401	0.0808161
BIOCARTA	h_telPathway:Telomeres, Telomerase, Cellular Aging, and Immortality	8	0.867679	0.00805226	PRKCA, EGFR, IGF1R, KRAS, BCL2, TP53, RB1, MYC	3.1401	0.0808161
BIOCARTA	h_arfPathway:Tumor Suppressor Arf Inhibits Ribosomal Biogenesis	8	0.867679	0.00805226	E2F1, CDKN2A, TP53, MDM2, RB1, ABL1, MYC, PIK3R1	3.1401	0.0808161
KEGG_PATHWAY	hsa04974:Protein digestion and absorption	13	1.40998	0.0309469	KCNN4, COL4A2, COL4A1, SLC38A2, SLC16A10, COL3A1, COL1A2, MEP1A, COL15A1, COL1A1, ATP1A2, COL5A3, COL5A2	1.96181	0.0811067
BIOCARTA	h_hivnefPathway:HIV-I Nef: negative effector of Fas and TNF	17	1.84382	0.00781873	TNF, LMNB1, LMNB2, DFFA, FASLG, FADD, RB1, CASP6, CASP3, CASP7, RIPK1, BCL2, MDM2, APAF1, FAS, MAP2K7, RASA1	1.969	0.0815686
GOTERM_BP_DIRECT	GO:0042346~positive regulation of NF-kappaB import into nucleus	6	0.650759	0.0040545	TNF, PTGS2, RHOA, TLR3, TLR4, TLR7	5.40892	0.0818139
GOTERM_BP_DIRECT	GO:1900182~positive regulation of protein localization to nucleus	6	0.650759	0.0040545	CDK1, CDKN2A, PLK1, F2, CDK5RAP3, SRC	5.40892	0.0818139
GOTERM_BP_DIRECT	GO:0048844~artery morphogenesis	6	0.650759	0.0040545	HES1, HOXA1, TGFBR1, VEGFA, NF1, PRDM1	5.40892	0.0818139
REACTOME_PATHWAY	R-HSA-381340:R-HSA-381340	13	1.40998	0.0044215	KLF5, LPL, EGR2, CEBPB, TNF, RXRA, PPARG, CDK4, WNT1, CCND3, MED28, NCOA3, KLF4	2.54839	0.0818983
REACTOME_PATHWAY	R-HSA-210993:R-HSA-210993	6	0.650759	0.00463775	NRAS, KRAS, GRB2, PIK3R1, PIK3R2, PTPN11	5.16212	0.0823149
REACTOME_PATHWAY	R-HSA-5655302:R-HSA-5655302	8	0.867679	0.00437369	NRAS, FGFR1, KRAS, GRB2, LRRFIP1, CUX1, FGF2, PIK3R1	3.75427	0.0827722
GOTERM_CC_DIRECT	GO:0032993~protein-DNA complex	6	0.650759	0.00701569	SUZ12, SP1, HOXA11, HMGA2, TCF7L2, CTNNB1	4.81162	0.0832515
REACTOME_PATHWAY	R-HSA-3304356:R-HSA-3304356	4	0.433839	0.00460088	TGFBR1, TGFBR2, SMAD3, SMAD2	10.3242	0.0833502
REACTOME_PATHWAY	R-HSA-5673000:R-HSA-5673000	7	0.759219	0.00430877	NRAS, KRAS, MAP2K1, PHB, PPP2R5C, RAF1, SRC	4.33618	0.0833674
GOTERM_CC_DIRECT	GO:0016942~insulin-like growth factor binding protein complex	3	0.32538	0.00719302	IGF1, IGFBP3, IGFBP5	20.0484	0.0837311
GOTERM_CC_DIRECT	GO:0097136~Bcl-2 family protein complex	3	0.32538	0.00719302	MCL1, BAX, BCL2L1	20.0484	0.0837311
GOTERM_BP_DIRECT	GO:0071773~cellular response to BMP stimulus	7	0.759219	0.00423669	ACVR2A, GATA6, BMPR2, SMAD4, BMPR1B, RUNX2, ACVR1	4.41729	0.0849603
GOTERM_BP_DIRECT	GO:0097193~intrinsic apoptotic signaling pathway	7	0.759219	0.00423669	CDKN1A, BBC3, BAX, MLLT11, TP53, APAF1, PMAIP1	4.41729	0.0849603
GOTERM_CC_DIRECT	GO:0005730~nucleolus	60	6.50759	0.00747912	RPP38, E2F5, XPO6, CDC14B, UTP15, GNL3L, CDKN2A, PGRMC1, HMOX1, CDK5RAP3, TOP2A, MYC, RBL2, TP53, RRP8, IFI16, CDK4, NCL, WEE1, SUZ12, TBCA, FANCD2, MDM2, TXNRD1, AKAP8, BCLAF1, GRB2, TXN2, ABTB1, LIN28A, COIL, WT1, TYMS, HNRNPM, FBXW7, FRG1, MLLT1, PAFAH1B2, FEN1, ZNF622, NF2, NF1, ARID3A, SIRT1, MYO10, CDKN1A, AKTIP, PLK1, CAPG, MAP2, RBM19, DHX40, DNAJB1, LDOC1, CHAF1A, ABL1, ZNF385A, NFIB, RC…	1.40362	0.0853854
GOTERM_BP_DIRECT	GO:0045359~positive regulation of interferon-beta biosynthetic process	4	0.433839	0.00436561	TBK1, TLR3, TLR4, TLR7	10.8178	0.0866718
GOTERM_BP_DIRECT	GO:0071455~cellular response to hyperoxia	4	0.433839	0.00436561	PPARG, FOXO1, FAS, DNMT3B	10.8178	0.0866718
GOTERM_BP_DIRECT	GO:0010586~miRNA metabolic process	4	0.433839	0.00436561	AGO1, AGO2, AGO4, TRIM71	10.8178	0.0866718
GOTERM_BP_DIRECT	GO:0045656~negative regulation of monocyte differentiation	4	0.433839	0.00436561	HOXA7, CDK6, INPP5D, MYC	10.8178	0.0866718
GOTERM_BP_DIRECT	GO:0019827~stem cell population maintenance	9	0.976139	0.0043491	NOTCH2, EIF4E, MED28, KIT, LIN28A, SMC1A, TET1, KLF4, CTNNB1	3.40762	0.0867361
KEGG_PATHWAY	hsa05130:Pathogenic Escherichia coli infection	9	0.976139	0.0349129	PRKCA, CDC42, ARPC3, TUBB2A, RHOA, TLR4, ABL1, NCL, CTNNB1	2.34352	0.0903035
GOTERM_CC_DIRECT	GO:0010494~cytoplasmic stress granule	7	0.759219	0.00813451	EIF4E, TIA1, IGF2BP1, MBNL1, LIN28A, CAPRIN1, NUFIP2	3.8983	0.0909364
BIOCARTA	h_tsp1Pathway:TSP-1 Induced Apoptosis in Microvascular Endothelial Cell	5	0.542299	0.00949687	FOS, CASP3, MAPK14, JUN, THBS1	5.04658	0.0913324
GOTERM_MF_DIRECT	GO:0003924~GTPase activity	23	2.49458	0.00565599	GNA13, ARL2, GTPBP3, GNAI2, RAB5C, TUBB2A, SRPRA, GNL3L, CDC42, RAB30, KRAS, DIRAS3, GFM1, RAB23, RHOA, RHOT1, RHOB, RHEB, RAB6B, RAB6A, RAB27B, RHOG, RAB21	1.8791	0.091768
BIOCARTA	h_alkPathway:ALK in cardiac myocytes	12	1.30152	0.00998461	MEF2C, WNT1, TGFBR1, GSK3B, SMAD5, TGFBR2, BMPR2, TGFB3, SMAD4, SMAD1, ACVR1, CTNNB1	2.29142	0.0925551
GOTERM_CC_DIRECT	GO:0005657~replication fork	5	0.542299	0.00865717	RAD51C, UHRF1, TP53, BCL6, CHEK1	5.89659	0.093289
GOTERM_CC_DIRECT	GO:0031527~filopodium membrane	5	0.542299	0.00865717	PALM, MYO10, SYNE2, NF2, ITGB3	5.89659	0.093289
GOTERM_CC_DIRECT	GO:0016323~basolateral plasma membrane	18	1.95228	0.00862686	EGFR, KCNJ16, PALM, CADM1, ERBB3, SLC16A10, ERBB2, ANXA1, DSTYK, IL6R, CTNNB1, SLC4A10, ANK2, AP2A1, ST14, DSP, SLC4A7, HPGD	2.00484	0.094556
GOTERM_CC_DIRECT	GO:0005768~endosome	21	2.27766	0.00894714	EGFR, ATG9A, STX7, BECN1, GRB2, TGFBR1, ANXA1, PRKCI, ATP1A2, TLR7, SLA, APP, S1PR1, CRKL, CDKN1B, CCR5, IGF2R, BACE1, RHOA, TOM1, RAB21	1.87118	0.0946932
GOTERM_BP_DIRECT	GO:0009791~post-embryonic development	11	1.19306	0.00482648	SGPL1, SLC4A10, TGFBR1, IGF2R, BCL2, MECP2, AGO2, SMAD2, PRDM1, MTOR, SOD2	2.85265	0.0949799
GOTERM_BP_DIRECT	GO:0050729~positive regulation of inflammatory response	11	1.19306	0.00482648	WNT5A, EGFR, CD47, AGTR1, LPL, ETS1, S100A9, TLR3, ITGA2, TLR4, TLR7	2.85265	0.0949799
REACTOME_PATHWAY	R-HSA-388841:R-HSA-388841	5	0.542299	0.0055766	GRB2, ICOS, PIK3R1, PIK3R2, PTPN11	6.45265	0.0962751
GOTERM_BP_DIRECT	GO:0042542~response to hydrogen peroxide	9	0.976139	0.00492511	BAK1, CASP3, JUN, HMOX1, BCL2, COL1A1, SIRT1, SRC, SOD2	3.34081	0.096412
GOTERM_BP_DIRECT	GO:0032461~positive regulation of protein oligomerization	5	0.542299	0.00503563	BAX, TP53, PMAIP1, MMP3, MMP1	6.76115	0.0968075
GOTERM_BP_DIRECT	GO:0001678~cellular glucose homeostasis	5	0.542299	0.00503563	HK2, FOXO1, SIRT1, PIK3R1, PIK3R2	6.76115	0.0968075
GOTERM_BP_DIRECT	GO:1902043~positive regulation of extrinsic apoptotic signaling pathway via death domain receptors	5	0.542299	0.00503563	NF1, FADD, PMAIP1, THBS1, BMPR1B	6.76115	0.0968075
GOTERM_BP_DIRECT	GO:0043200~response to amino acid	7	0.759219	0.00502329	GSS, ICAM1, CASP3, IL6, CDKN1B, CTGF, MTOR	4.27479	0.0969912
GOTERM_BP_DIRECT	GO:1990090~cellular response to nerve growth factor stimulus	7	0.759219	0.00502329	E2F1, APP, CSNK1D, ARPC3, ID1, CREB1, FOXO3	4.27479	0.0969912
GOTERM_BP_DIRECT	GO:0071392~cellular response to estradiol stimulus	7	0.759219	0.00502329	EGFR, IL6, NCOA3, CRHBP, ESR1, ITGA2, CCNA2	4.27479	0.0969912
GOTERM_BP_DIRECT	GO:0030513~positive regulation of BMP signaling pathway	7	0.759219	0.00502329	HES1, NOTCH1, GATA6, BMPR2, SMAD4, SMAD2, CYR61	4.27479	0.0969912
GOTERM_BP_DIRECT	GO:0071479~cellular response to ionizing radiation	7	0.759219	0.00502329	CDKN1A, GRB2, MAPK14, TP53, RHOB, IFI16, SIRT1	4.27479	0.0969912
GOTERM_BP_DIRECT	GO:0060395~SMAD protein signal transduction	10	1.0846	0.00498723	FOS, NCEH1, JUN, VIM, SMAD5, TGFB3, SMAD4, SMAD3, SMAD2, SMAD1	3.05342	0.0971521
GOTERM_BP_DIRECT	GO:0045736~negative regulation of cyclin-dependent protein serine/threonine kinase activity	6	0.650759	0.00502248	CDKN1A, CDKN2A, CDKN1B, PLK1, CDK5RAP1, TNFAIP3	5.16306	0.0973893
GOTERM_BP_DIRECT	GO:2001243~negative regulation of intrinsic apoptotic signaling pathway	6	0.650759	0.00502248	PPIF, MCL1, BCL2, BCL2L2, BCL2L1, SRC	5.16306	0.0973893
BIOCARTA	h_pyk2Pathway:Links between Pyk2 and Map Kinases	10	1.0846	0.0113004	PRKCA, CRKL, MAP2K1, GRB2, MAPK14, JUN, MAPK3, MAP2K4, RAF1, SRC	2.52329	0.0975673
REACTOME_PATHWAY	R-HSA-3000480:R-HSA-3000480	6	0.650759	0.00596578	COL4A2, HSP90B1, COL4A1, COL3A1, COL1A2, COL1A1	4.89043	0.0988365
REACTOME_PATHWAY	R-HSA-1250196:R-HSA-1250196	6	0.650759	0.00596578	EGFR, NRAS, KRAS, GRB2, ERBB3, ERBB2	4.89043	0.0988365
KEGG_PATHWAY	hsa05020:Prion diseases	7	0.759219	0.038762	NCAM1, NOTCH1, IL6, MAP2K1, BAX, MAPK3, LAMC1	2.7341	0.0989764
KEGG_PATHWAY	hsa04130:SNARE interactions in vesicular transport	7	0.759219	0.038762	SNAP29, STX1A, STX7, BET1, VTI1B, VAMP3, SNAP23	2.7341	0.0989764
GOTERM_BP_DIRECT	GO:0048839~inner ear development	8	0.867679	0.0051872	MAF, HOXA1, CDKN1B, TGFB3, NEUROD1, DLL1, SPARC, PTPN11	3.6939	0.0991605
REACTOME_PATHWAY	R-HSA-4420097:R-HSA-4420097	11	1.19306	0.00587909	CDC42, MAPK12, MAPK14, VEGFA, RHOA, MAPK11, ITGB3, PIK3R1, SRC, PXN, PIK3R2	2.74758	0.0993178
GOTERM_MF_DIRECT	GO:0035197~siRNA binding	4	0.433839	0.00653062	DICER1, MECP2, AGO2, TLR7	9.55889	0.0996078
GOTERM_MF_DIRECT	GO:0016303~1-phosphatidylinositol-3-kinase activity	8	0.867679	0.00644147	FGFR1, FGF7, GRB2, FGF2, IRS1, PIK3R1, PIK3R2, PTPN11	3.5568	0.0996452
GOTERM_MF_DIRECT	GO:0003727~single-stranded RNA binding	8	0.867679	0.00644147	IFIT5, ANXA1, AGO1, AGO2, AGO3, AGO4, TLR7, CBX7	3.5568	0.0996452
BIOCARTA	h_tgfbPathway:TGF beta signaling pathway	8	0.867679	0.0112512	MAP2K1, TGFBR1, MAPK3, TGFBR2, TGFB3, SMAD4, SMAD3, SMAD2	2.97483	0.100338
GOTERM_MF_DIRECT	GO:0001948~glycoprotein binding	10	1.0846	0.00641925	EGFR, STX1A, CSNK1D, BBC3, IGF2R, VIM, SDCBP, THBS1, BMPR1B, RASA1	2.9412	0.100682
GOTERM_MF_DIRECT	GO:0005161~platelet-derived growth factor receptor binding	5	0.542299	0.00635932	PTPRJ, ITGA5, VEGFA, ITGB3, PTEN	6.37259	0.101179
GOTERM_BP_DIRECT	GO:0030334~regulation of cell migration	11	1.19306	0.00532365	AJUBA, GNA13, RTN4, SERPINE2, ROBO4, RHOA, RHOB, HACE1, JAG1, ITGB3, PLXND1	2.8141	0.101214
GOTERM_BP_DIRECT	GO:0007584~response to nutrient	11	1.19306	0.00532365	VCAM1, GNAI2, TXN2, TGFBR2, PPARG, DAD1, APAF1, OGT, MTOR, AACS, PTEN	2.8141	0.101214
GOTERM_BP_DIRECT	GO:0009611~response to wounding	10	1.0846	0.00555289	ZFP36L1, WNT1, FGF7, CYP1A1, CTGF, F2, MAP2K4, ID3, MYC, FN1	3.00496	0.104909
GOTERM_BP_DIRECT	GO:0050727~regulation of inflammatory response	10	1.0846	0.00555289	AGTR1, MYD88, PTGS2, FANCD2, ANXA1, ESR1, BCL6, ZYX, TNFAIP3, FOXP1	3.00496	0.104909
GOTERM_BP_DIRECT	GO:0045595~regulation of cell differentiation	7	0.759219	0.00591192	SPRY2, FGFR1, FADS1, RAF1, RUNX2, KLF4, TBX19	4.14121	0.110861
GOTERM_BP_DIRECT	GO:0051496~positive regulation of stress fiber assembly	8	0.867679	0.00594743	NF2, CTGF, TGFBR1, TGFB3, RHOA, SMAD3, MTOR, TPM1	3.60595	0.111033
GOTERM_CC_DIRECT	GO:0005856~cytoskeleton	30	3.2538	0.0112443	SHROOM2, SEPT3, PRC1, VIM, S100A9, KITLG, CALCOCO2, IGF2BP2, MYLIP, TPM1, PNP, PXN, TPM3, SPRY2, ANK2, TRIM9, PPL, RHOA, INPP5D, LRRFIP1, ARHGDIA, NF2, SWAP70, MYO1E, FSCN1, SLC7A11, MAPK3, JAK1, SDCBP, DSP	1.62116	0.112203
GOTERM_CC_DIRECT	GO:0000794~condensed nuclear chromosome	6	0.650759	0.0114754	RAD51C, CDX2, CHEK1, AGO3, SMC1A, BRCA1	4.29609	0.112648
GOTERM_CC_DIRECT	GO:0031090~organelle membrane	11	1.19306	0.0111547	RDH10, UGT2B17, CYP1B1, CYP1A1, PTGS2, CYP51A1, PGRMC1, SPCS3, CYP2A6, UGT2B15, UGT2B28	2.53486	0.113102
GOTERM_CC_DIRECT	GO:0030141~secretory granule	10	1.0846	0.0110247	CDC42, STX1A, SYPL1, CRHBP, VEGFA, TGFB3, VAMP3, COL1A1, THBS1, RAB27B	2.70924	0.113638
GOTERM_BP_DIRECT	GO:0030316~osteoclast differentiation	6	0.650759	0.00614342	TNF, MAPK14, FOXP1, EPHA2, CSF1R, CTNNB1	4.93858	0.114019
GOTERM_BP_DIRECT	GO:0000083~regulation of transcription involved in G1/S transition of mitotic cell cycle	6	0.650759	0.00614342	BACH1, CCNE1, CDK1, TYMS, DHFR, RB1	4.93858	0.114019
GOTERM_MF_DIRECT	GO:0051219~phosphoprotein binding	7	0.759219	0.0076601	TBK1, IGF2R, PKD2, RB1, MTOR, SRC, PHF6	3.93601	0.114348
GOTERM_MF_DIRECT	GO:0005010~insulin-like growth factor-activated receptor activity	3	0.32538	0.00789645	IGF1R, IGF2R, CRIM1	19.1178	0.116159
GOTERM_MF_DIRECT	GO:0043398~HLH domain binding	3	0.32538	0.00789645	PKD2, UBE2I, SIRT1	19.1178	0.116159
REACTOME_PATHWAY	R-HSA-168638:R-HSA-168638	8	0.867679	0.00722843	TMEM189-UBE2V1, MAPK12, MAPK14, MAPK11, ITCH, IKBKB, TNFAIP3, TAB2	3.44141	0.116398
REACTOME_PATHWAY	R-HSA-109704:R-HSA-109704	8	0.867679	0.00722843	FGFR1, FGF7, GRB2, FGF2, IRS1, PIK3R1, PIK3R2, PTPN11	3.44141	0.116398
REACTOME_PATHWAY	R-HSA-4411364:R-HSA-4411364	4	0.433839	0.00766801	AXIN2, MYC, TCF7L2, CTNNB1	8.84934	0.116744
REACTOME_PATHWAY	R-HSA-2660826:R-HSA-2660826	4	0.433839	0.00766801	NOTCH1, ADAM17, DLL1, JAG1	8.84934	0.116744
REACTOME_PATHWAY	R-HSA-112412:R-HSA-112412	4	0.433839	0.00766801	NRAS, KRAS, GRB2, IRS1	8.84934	0.116744
REACTOME_PATHWAY	R-HSA-3656532:R-HSA-3656532	4	0.433839	0.00766801	TGFBR1, TGFBR2, SMAD3, SMAD2	8.84934	0.116744
REACTOME_PATHWAY	R-HSA-179812:R-HSA-179812	4	0.433839	0.00766801	EGFR, NRAS, KRAS, GRB2	8.84934	0.116744
REACTOME_PATHWAY	R-HSA-5673001:R-HSA-5673001	16	1.73536	0.00739022	EGFR, FGFR1, FGF7, ERBB3, GRB2, ERBB2, KITLG, KIT, IRS1, NCAM1, NRAS, KRAS, MAPK3, JAK1, FGF2, SPTB	2.13605	0.116745
GOTERM_BP_DIRECT	GO:0010468~regulation of gene expression	13	1.40998	0.00633268	BMI1, DNMT3A, TGFBR1, NF1, TGFBR2, IGF1, CDK6, CDK4, ZFP36L1, BCL2, F2, DNMT3B, MYC	2.46106	0.116853
GOTERM_MF_DIRECT	GO:0000981~RNA polymerase II transcription factor activity, sequence-specific DNA binding	18	1.95228	0.00822906	MEF2C, LMO2, PHB, TP53, SPI1, FOXO1, FOXJ3, FOXP1, MEF2D, FLI1, DMTF1, GATA6, ETS1, JUN, POU4F2, MYB, RUNX2, NFIB	2.0124	0.11774
GOTERM_MF_DIRECT	GO:0005123~death receptor binding	5	0.542299	0.00813338	CASP3, MYD88, RIPK1, FASLG, FADD	5.97431	0.117926
GOTERM_MF_DIRECT	GO:0001190~transcriptional activator activity, RNA polymerase II transcription factor binding	5	0.542299	0.00813338	NOTCH1, LMO2, JUN, CREB1, KLF4	5.97431	0.117926
KEGG_PATHWAY	hsa05134:Legionellosis	9	0.976139	0.0469457	CASP3, IL6, TNF, MYD88, CASP7, CXCL8, RAB1B, TLR4, APAF1	2.21332	0.117942
KEGG_PATHWAY	hsa05217:Basal cell carcinoma	9	0.976139	0.0469457	WNT5A, SMO, WNT1, WNT3A, GSK3B, TP53, AXIN2, TCF7L2, CTNNB1	2.21332	0.117942
GOTERM_BP_DIRECT	GO:0060021~palate development	11	1.19306	0.00643754	WNT5A, MEF2C, TCF21, SGPL1, TGFBR1, WNT3A, INSIG1, TGFBR2, TGFB3, SMAD4, SMAD2	2.74005	0.118196
GOTERM_BP_DIRECT	GO:0022617~extracellular matrix disassembly	11	1.19306	0.00643754	BSG, CD44, CAPG, FBN1, LAMC1, MMP14, MMP3, MMP13, FURIN, MMP1, FN1	2.74005	0.118196
REACTOME_PATHWAY	R-HSA-198323:R-HSA-198323	5	0.542299	0.00764978	CDKN1A, CDKN1B, GSK3B, MDM2, AKT3	5.95629	0.118507
GOTERM_BP_DIRECT	GO:0032469~endoplasmic reticulum calcium ion homeostasis	5	0.542299	0.00658352	BAK1, ATP2A2, BAX, BCL2, TMCO1	6.31041	0.120232
GOTERM_BP_DIRECT	GO:0045445~myoblast differentiation	5	0.542299	0.00658352	MAPK12, IGF1, JAG1, MBNL1, RB1	6.31041	0.120232
GOTERM_MF_DIRECT	GO:0001205~transcriptional activator activity, RNA polymerase II distal enhancer sequence-specific binding	6	0.650759	0.00853873	BACH1, MEF2C, SPI1, ARID3B, HMGA1, NFATC1	4.58827	0.120404
KEGG_PATHWAY	hsa05321:Inflammatory bowel disease (IBD)	10	1.0846	0.0484492	MAF, IL6, TNF, JUN, TGFB3, SMAD3, SMAD2, TLR4, STAT3, NFATC1	2.07499	0.120441
GOTERM_BP_DIRECT	GO:1904706~negative regulation of vascular smooth muscle cell proliferation	4	0.433839	0.00671246	CDKN1B, HMOX1, TGFB3, TPM1	9.46561	0.121956
GOTERM_BP_DIRECT	GO:0071550~death-inducing signaling complex assembly	4	0.433839	0.00671246	TNF, RIPK1, RAF1, FADD	9.46561	0.121956
GOTERM_BP_DIRECT	GO:0010888~negative regulation of lipid storage	4	0.433839	0.00671246	IL6, TNF, CRP, ITGB3	9.46561	0.121956
GOTERM_BP_DIRECT	GO:1903896~positive regulation of IRE1-mediated unfolded protein response	4	0.433839	0.00671246	BAK1, BBC3, BAX, BCL2L11	9.46561	0.121956
GOTERM_BP_DIRECT	GO:2000177~regulation of neural precursor cell proliferation	4	0.433839	0.00671246	NF2, FOXO1, FOXO3, TRIM71	9.46561	0.121956
GOTERM_BP_DIRECT	GO:0043497~regulation of protein heterodimerization activity	4	0.433839	0.00671246	CDC42, BAK1, BAX, BCL2	9.46561	0.121956
GOTERM_BP_DIRECT	GO:0007183~SMAD protein complex assembly	4	0.433839	0.00671246	SMAD4, SMAD3, SMAD2, SMAD1	9.46561	0.121956
GOTERM_BP_DIRECT	GO:0006975~DNA damage induced protein phosphorylation	4	0.433839	0.00671246	MAPK12, MAPK3, CHEK1, ABL1	9.46561	0.121956
GOTERM_BP_DIRECT	GO:0070723~response to cholesterol	4	0.433839	0.00671246	CCR5, TGFBR1, TGFBR2, SMAD2	9.46561	0.121956
GOTERM_BP_DIRECT	GO:0033598~mammary gland epithelial cell proliferation	4	0.433839	0.00671246	CCND1, CEBPB, ID2, EPHA2	9.46561	0.121956
GOTERM_CC_DIRECT	GO:0005791~rough endoplasmic reticulum	8	0.867679	0.0127289	NUCB1, APP, TP63, LIN28A, CDKAL1, SEC62, TRAM1, SLC7A11	3.14485	0.122384
GOTERM_CC_DIRECT	GO:0000785~chromatin	11	1.19306	0.0129791	MAF, HMGN3, HDAC1, NEDD4, PLK1, CHEK1, RB1, HMGA2, CDK4, HMGA1, MYCN	2.47789	0.122825
GOTERM_BP_DIRECT	GO:0043627~response to estrogen	10	1.0846	0.00683175	KRT19, CCND1, GATA6, HMOX1, TGFBR2, PPARG, TGFB3, ESR1, MMP14, BRCA1	2.9125	0.123499
BIOCARTA	h_igf1mtorPathway:Skeletal muscle hypertrophy is regulated via AKT/mTOR pathway	8	0.867679	0.0152803	IGF1R, PDPK1, EIF4E, GSK3B, IGF1, MTOR, PTEN, PIK3R1	2.82609	0.125944
GOTERM_CC_DIRECT	GO:0005862~muscle thin filament tropomyosin	3	0.32538	0.0139112	TPM2, TPM1, TPM3	15.0363	0.129219
GOTERM_CC_DIRECT	GO:0042567~insulin-like growth factor ternary complex	3	0.32538	0.0139112	IGF1, IGFBP3, IGFBP5	15.0363	0.129219
GOTERM_CC_DIRECT	GO:0035867~alphav-beta3 integrin-IGF-1-IGF1R complex	3	0.32538	0.0139112	IGF1R, IGF1, ITGB3	15.0363	0.129219
GOTERM_CC_DIRECT	GO:0035985~senescence-associated heterochromatin focus	3	0.32538	0.0139112	CDKN2A, HMGA2, HMGA1	15.0363	0.129219
GOTERM_MF_DIRECT	GO:0051087~chaperone binding	11	1.19306	0.00938643	HES1, HYOU1, GRPEL2, BAK1, CDKN1B, TBCA, BAX, TP53, ATP1A2, DNAJB1, DNAJB4	2.59624	0.129995
BIOCARTA	h_g2Pathway:Cell Cycle: G2/M Checkpoint	9	0.976139	0.0171776	CDK1, CDKN1A, PLK1, TP53, MDM2, CHEK1, BRCA1, CDC25A, WEE1	2.54348	0.132631
BIOCARTA	h_tertPathway:Overview of telomerase protein component gene hTert Transcriptional Regulation	5	0.542299	0.0169153	SP1, HDAC1, TP53, MYC, WT1	4.41576	0.134525
GOTERM_BP_DIRECT	GO:0050790~regulation of catalytic activity	10	1.0846	0.00755021	GRPEL2, SH3BP4, PPP1R7, BECN1, PPP2R5C, BMP2K, SHOC2, ZEB2, SOD2, PPP2R2A	2.86837	0.135079
BIOCARTA	h_tnfr1Pathway:TNFR1 Signaling Pathway	10	1.0846	0.0181421	CASP3, TNF, LMNB1, DFFA, LMNB2, JUN, RIPK1, MAP2K4, FADD, RB1	2.35507	0.135783
GOTERM_BP_DIRECT	GO:0007160~cell-matrix adhesion	12	1.30152	0.00764681	VCAM1, CD44, CTGF, COL3A1, ITGA2, ZYX, ITGB3, COL5A3, SRF, BCL2L11, PXN, CTNNB1	2.52416	0.136157
GOTERM_CC_DIRECT	GO:0072686~mitotic spindle	7	0.759219	0.0152258	KIF23, CDC42, CDK1, ATAT1, CDC14A, CAPG, PKD2	3.4229	0.136721
GOTERM_BP_DIRECT	GO:0006094~gluconeogenesis	8	0.867679	0.00771322	ALDOA, GPD2, TPI1, SLC25A13, PGM1, SLC25A1, G6PC3, MDH2	3.44204	0.136725
GOTERM_CC_DIRECT	GO:0042589~zymogen granule membrane	4	0.433839	0.0150579	SCAMP1, TMED2, TMED10, RAB27B	7.29033	0.137212
GOTERM_CC_DIRECT	GO:0031201~SNARE complex	8	0.867679	0.0155627	SNAP29, STX1A, STX7, NAPG, BET1, VTI1B, VAMP3, SNAP23	3.02617	0.137642
GOTERM_CC_DIRECT	GO:0016328~lateral plasma membrane	8	0.867679	0.0155627	ARL2, DSG2, TACSTD2, ERBB3, ANXA1, CLDN1, CLDN12, CTNNB1	3.02617	0.137642
GOTERM_MF_DIRECT	GO:0050840~extracellular matrix binding	6	0.650759	0.0101264	VEGFA, SPARC, ITGB3, THBS1, ADGRG1, CYR61	4.4118	0.137883
GOTERM_BP_DIRECT	GO:0042475~odontogenesis of dentin-containing tooth	9	0.976139	0.00783001	SMO, BSG, NF2, HDAC1, BAX, TP63, RUNX2, BCL2L11, CTNNB1	3.09784	0.138117
GOTERM_MF_DIRECT	GO:0001618~virus receptor activity	10	1.0846	0.0103713	NCAM1, ICAM1, F11R, HYAL3, CCR5, ITGA5, CLDN1, ITGA2, ANPEP, ITGB3	2.73111	0.139333
GOTERM_BP_DIRECT	GO:0035986~senescence-associated heterochromatin focus assembly	3	0.32538	0.0080501	CDKN2A, HMGA2, HMGA1	18.9312	0.140103
GOTERM_BP_DIRECT	GO:0044027~hypermethylation of CpG island	3	0.32538	0.0080501	DNMT3A, GSK3B, SPI1	18.9312	0.140103
GOTERM_BP_DIRECT	GO:0045608~negative regulation of auditory receptor cell differentiation	3	0.32538	0.0080501	HES1, NOTCH1, DLL1	18.9312	0.140103
GOTERM_BP_DIRECT	GO:1902263~apoptotic process involved in embryonic digit morphogenesis	3	0.32538	0.0080501	NOTCH1, BAX, BCL2L11	18.9312	0.140103
GOTERM_BP_DIRECT	GO:2000111~positive regulation of macrophage apoptotic process	3	0.32538	0.0080501	MEF2C, CDKN2A, SIRT1	18.9312	0.140103
GOTERM_BP_DIRECT	GO:0002051~osteoblast fate commitment	3	0.32538	0.0080501	SMAD5, SMAD1, RUNX2	18.9312	0.140103
GOTERM_BP_DIRECT	GO:0002576~platelet degranulation	13	1.40998	0.00798999	ALDOA, LAMP2, APP, BRPF3, FAM3C, VEGFA, TGFB3, IGF1, SPARC, ITGB3, THBS1, TIMP3, FN1	2.38938	0.140199
GOTERM_BP_DIRECT	GO:0045787~positive regulation of cell cycle	7	0.759219	0.00802415	FGFR1, CCND1, CDKN1B, TRIM32, CDK4, MYC, BCL2L11	3.89761	0.140218
GOTERM_BP_DIRECT	GO:0001837~epithelial to mesenchymal transition	7	0.759219	0.00802415	WNT5A, NOTCH1, TGFBR1, GSK3B, HMGA2, LOXL2, CTNNB1	3.89761	0.140218
GOTERM_BP_DIRECT	GO:0006978~DNA damage response, signal transduction by p53 class mediator resulting in transcription of p21 class mediator	5	0.542299	0.00841666	MUC1, CDKN1A, TP53, TP63, BRCA1	5.91601	0.145466
GOTERM_BP_DIRECT	GO:0048011~neurotrophin TRK receptor signaling pathway	5	0.542299	0.00841666	CASP3, RAF1, SRC, DDIT4, PTPN11	5.91601	0.145466
GOTERM_BP_DIRECT	GO:0051895~negative regulation of focal adhesion assembly	5	0.542299	0.00841666	THBS1, MMP14, PTEN, PHLDB2, SRC	5.91601	0.145466
GOTERM_BP_DIRECT	GO:0014002~astrocyte development	5	0.542299	0.00841666	VIM, S100A9, DLL1, TLR4, CDK6	5.91601	0.145466
GOTERM_BP_DIRECT	GO:0071363~cellular response to growth factor stimulus	8	0.867679	0.00872851	RIPK1, ERBB2, MDM2, MAPK7, SPARC, THBS1, KLF4, CTNNB1	3.36555	0.149323
GOTERM_BP_DIRECT	GO:0001570~vasculogenesis	9	0.976139	0.0087239	ZFP36L1, SMO, SGPL1, MYO1E, VEGFA, TGFBR2, WT1, RASA1, EPHA2	3.04252	0.149811
GOTERM_BP_DIRECT	GO:0006306~DNA methylation	6	0.650759	0.00889077	ATRX, DNMT3A, FOS, EZH2, DNMT3B, MTRR	4.54349	0.151322
GOTERM_BP_DIRECT	GO:2000134~negative regulation of G1/S transition of mitotic cell cycle	6	0.650759	0.00889077	CDKN1A, BCL2, EZH2, PKD2, RB1, PTEN	4.54349	0.151322
GOTERM_BP_DIRECT	GO:0042327~positive regulation of phosphorylation	6	0.650759	0.00889077	EGFR, GRB10, SDCBP, THBS1, APLN, MIF	4.54349	0.151322
GOTERM_BP_DIRECT	GO:0035264~multicellular organism growth	11	1.19306	0.00920108	CDKN1C, ZFP36L1, PLAG1, ATRX, GPD2, SMO, CDC42, SLC4A10, TMED2, MTOR, PTPN11	2.60304	0.155613
GOTERM_BP_DIRECT	GO:0001558~regulation of cell growth	11	1.19306	0.00920108	DDR1, AGTR1, WISP2, CD320, CTGF, RB1, ITCH, IGFBP3, CRIM1, CYR61, IGFBP5	2.60304	0.155613
GOTERM_BP_DIRECT	GO:0046718~viral entry into host cell	11	1.19306	0.00920108	NCAM1, ICAM1, F11R, ITGA5, UVRAG, CLDN1, ITGA2, ANPEP, ITCH, ITGB3, KPNA3	2.60304	0.155613
GOTERM_BP_DIRECT	GO:0019221~cytokine-mediated signaling pathway	15	1.6269	0.00928417	CNOT9, IL6, SOCS3, FLT3, SOCS1, LIFR, IL6R, SOCS5, KIT, STAT3, NUMBL, MYD88, KRAS, IL13RA1, CSF1R	2.1677	0.155756
GOTERM_BP_DIRECT	GO:0050918~positive chemotaxis	7	0.759219	0.00926201	PTPRJ, FGF7, VEGFA, MET, CXCL12, FGF2, MIF	3.78625	0.155986
GOTERM_MF_DIRECT	GO:0051721~protein phosphatase 2A binding	6	0.650759	0.0119051	PTPA, BCL2, TP53, STRN, FOXO1, PPP2R2A	4.2484	0.156518
BIOCARTA	h_wntPathway:WNT Signaling Pathway	9	0.976139	0.0218781	WNT1, CCND1, CSNK1D, HDAC1, GSK3B, NLK, SMAD4, MYC, CTNNB1	2.44565	0.157414
BIOCARTA	h_badPathway:Regulation of BAD phosphorylation	9	0.976139	0.0218781	IGF1R, BAX, BCL2, MAPK3, KITLG, IGF1, BCL2L1, KIT, PIK3R1	2.44565	0.157414
GOTERM_BP_DIRECT	GO:0046777~protein autophosphorylation	18	1.95228	0.00953668	EGFR, FGFR1, FLT3, NLK, ERBB2, AURKB, KIT, SRC, ACVR1B, DDR1, IGF1R, PDPK1, RIPK1, GSK3B, MTOR, ABL1, MAP3K12, CSF1R	1.98118	0.159071
GOTERM_BP_DIRECT	GO:0007399~nervous system development	26	2.81996	0.00969222	MEF2C, ZEB2, MYLIP, JAG1, GSS, FOS, BDNF, APP, FGF2, CRIM1, MBNL1, SIGMAR1, GAS7, STAT3, NUMBL, PURA, HES1, GMFB, NOTCH2, HDAC4, MEF2D, SLC4A10, VEGFA, CNTN4, APAF1, TMEM41B	1.71502	0.160287
GOTERM_BP_DIRECT	GO:0070102~interleukin-6-mediated signaling pathway	4	0.433839	0.00967697	IL6, SMAD4, IL6R, STAT3	8.41388	0.160636
GOTERM_BP_DIRECT	GO:0010907~positive regulation of glucose metabolic process	4	0.433839	0.00967697	SLC45A3, PMAIP1, IRS1, SRC	8.41388	0.160636
GOTERM_BP_DIRECT	GO:0010863~positive regulation of phospholipase C activity	4	0.433839	0.00967697	FGFR1, ESR1, KIT, FGF2	8.41388	0.160636
GOTERM_BP_DIRECT	GO:0060068~vagina development	4	0.433839	0.00967697	WNT5A, BAK1, BAX, ESR1	8.41388	0.160636
GOTERM_BP_DIRECT	GO:2000737~negative regulation of stem cell differentiation	4	0.433839	0.00967697	HES1, NOTCH1, JAG1, STAT3	8.41388	0.160636
GOTERM_BP_DIRECT	GO:0032464~positive regulation of protein homooligomerization	4	0.433839	0.00967697	BBC3, FAS, BMF, BCL2L11	8.41388	0.160636
GOTERM_BP_DIRECT	GO:1904668~positive regulation of ubiquitin protein ligase activity	4	0.433839	0.00967697	CDC14B, PLK1, PTEN, UBE2S	8.41388	0.160636
GOTERM_CC_DIRECT	GO:0005637~nuclear inner membrane	7	0.759219	0.0189899	LMNB1, LMNB2, SMAD3, SMAD1, SIGMAR1, SIRT1, MATR3	3.26369	0.161247
GOTERM_BP_DIRECT	GO:0000186~activation of MAPKK activity	8	0.867679	0.0098385	EGFR, LAMTOR3, CRKL, GNAI2, TGFBR1, RAF1, FGF2, MAP3K12	3.29239	0.161924
GOTERM_BP_DIRECT	GO:0003151~outflow tract morphogenesis	8	0.867679	0.0098385	MEF2C, HES1, NEDD4, JUN, VEGFA, TGFBR2, BMPR2, PLXND1	3.29239	0.161924
GOTERM_CC_DIRECT	GO:0031093~platelet alpha granule lumen	8	0.867679	0.0188176	ALDOA, APP, VEGFA, TGFB3, IGF1, SPARC, THBS1, FN1	2.91613	0.162014
BIOCARTA	h_hcmvPathway:Human Cytomegalovirus and Map Kinase Pathways	7	0.759219	0.0234207	SP1, MAP2K1, MAPK14, CREB1, MAPK3, RB1, PIK3R1	2.90921	0.163395
GOTERM_MF_DIRECT	GO:0001078~transcriptional repressor activity, RNA polymerase II core promoter proximal region sequence-specific binding	13	1.40998	0.0131231	BACH1, HES1, TCF21, ZBTB7A, BTG2, RCOR1, YY1, SPI1, POU4F2, FOXO1, PRDM1, IFI16, HMGA2	2.23902	0.163732
GOTERM_MF_DIRECT	GO:0004716~receptor signaling protein tyrosine kinase activity	4	0.433839	0.012938	EGFR, ERBB3, ERBB2, KIT	7.64711	0.165204
GOTERM_MF_DIRECT	GO:0003730~mRNA 3'-UTR binding	8	0.867679	0.0131152	ZFP36L1, CARHSP1, SERBP1, IGF2BP1, ELAVL1, IGF2BP2, IGF2BP3, ZNF385A	3.12127	0.16544
GOTERM_MF_DIRECT	GO:0000977~RNA polymerase II regulatory region sequence-specific DNA binding	20	2.1692	0.0128925	MEF2C, SATB1, CEBPB, LMO2, JARID2, RXRA, TP53, SMAD4, ARID3A, ARID3B, SMAD3, ATF6, MEF2D, HOXD8, SP1, GATA6, TRPS1, BCL6, CUX1, RUNX1	1.83825	0.166523
REACTOME_PATHWAY	R-HSA-139915:R-HSA-139915	4	0.433839	0.0116864	E2F1, BBC3, TP53, TP63	7.74317	0.167171
REACTOME_PATHWAY	R-HSA-180336:R-HSA-180336	4	0.433839	0.0116864	EGFR, NRAS, KRAS, GRB2	7.74317	0.167171
REACTOME_PATHWAY	R-HSA-428359:R-HSA-428359	3	0.32538	0.0119132	IGF2BP1, IGF2BP2, IGF2BP3	15.4863	0.167469
REACTOME_PATHWAY	R-HSA-3311021:R-HSA-3311021	3	0.32538	0.0119132	SMAD4, SMAD3, SMAD2	15.4863	0.167469
REACTOME_PATHWAY	R-HSA-182971:R-HSA-182971	6	0.650759	0.0115119	EGFR, SPRY2, CDC42, PTPRK, SPRY1, GRB2	4.22355	0.167563
REACTOME_PATHWAY	R-HSA-389357:R-HSA-389357	6	0.650759	0.0115119	PDPK1, MTOR, THEM4, AKT3, PIK3R1, PIK3R2	4.22355	0.167563
REACTOME_PATHWAY	R-HSA-389513:R-HSA-389513	6	0.650759	0.0115119	PDPK1, PPP2R5C, CTLA4, AKT3, SRC, PTPN11	4.22355	0.167563
GOTERM_CC_DIRECT	GO:0016023~cytoplasmic, membrane-bounded vesicle	14	1.51844	0.0203863	PALM, FGFR1, BECN1, SOCS1, FASLG, COMMD9, SIGMAR1, BDNF, PDPK1, PRDX6, RAB6B, WIPF1, AXIN2, DPP7	2.0339	0.169928
GOTERM_MF_DIRECT	GO:0035035~histone acetyltransferase binding	6	0.650759	0.0138845	ZBTB7A, CEBPB, SP1, ETS1, CREB1, TP53	4.09667	0.170579
GOTERM_BP_DIRECT	GO:0007178~transmembrane receptor protein serine/threonine kinase signaling pathway	5	0.542299	0.0105542	ACVR1B, ACVR2A, MAPK14, BMPR2, ACVR1	5.56801	0.171455
GOTERM_BP_DIRECT	GO:0001702~gastrulation with mouth forming second	5	0.542299	0.0105542	ACVR2A, UGDH, SMAD4, ACVR1, CTNNB1	5.56801	0.171455
GOTERM_BP_DIRECT	GO:0048514~blood vessel morphogenesis	5	0.542299	0.0105542	COL4A1, CYP1B1, NEDD4, ID1, RASA1	5.56801	0.171455
GOTERM_BP_DIRECT	GO:1901216~positive regulation of neuron death	5	0.542299	0.0105542	PICALM, GSK3B, MTOR, ABL1, DDIT4	5.56801	0.171455
GOTERM_BP_DIRECT	GO:0060749~mammary gland alveolus development	5	0.542299	0.0105542	DDR1, CCND1, ID2, VEGFA, ESR1	5.56801	0.171455
GOTERM_BP_DIRECT	GO:0040014~regulation of multicellular organism growth	6	0.650759	0.0105395	SGPL1, APP, DRD3, IGF1, STAT3, PTPN11	4.36875	0.171846
GOTERM_BP_DIRECT	GO:0031018~endocrine pancreas development	6	0.650759	0.0105395	BAK1, IL6, ANXA1, FOXO1, NEUROD1, IL6R	4.36875	0.171846
GOTERM_BP_DIRECT	GO:0051491~positive regulation of filopodium assembly	6	0.650759	0.0105395	PALM, TGFBR1, TENM2, FSCN1, TGFB3, SRF	4.36875	0.171846
GOTERM_BP_DIRECT	GO:0032757~positive regulation of interleukin-8 production	6	0.650759	0.0105395	TNF, RIPK1, TLR3, FADD, TLR4, TLR7	4.36875	0.171846
GOTERM_BP_DIRECT	GO:0042059~negative regulation of epidermal growth factor receptor signaling pathway	7	0.759219	0.0106303	PTPRJ, EGFR, SPRY2, CDC42, SPRY1, AP2A1, GRB2	3.68107	0.171974
BIOCARTA	h_ceramidePathway:Ceramide Signaling Pathway	8	0.867679	0.0262227	MAP2K1, RIPK1, BAX, BCL2, MAPK3, MAP2K4, RAF1, FADD	2.56917	0.172631
GOTERM_BP_DIRECT	GO:0070373~negative regulation of ERK1 and ERK2 cascade	9	0.976139	0.0107375	SPRY2, SPRY1, PHB, SMAD4, TLR4, ABL1, PTEN, TIMP3, KLF4	2.9376	0.172946
GOTERM_BP_DIRECT	GO:0006890~retrograde vesicle-mediated transport, Golgi to ER	11	1.19306	0.0108843	KIF23, TMED7, SCYL1, TMED2, TMED3, GOLPH3L, UVRAG, TMED10, RAB1B, RAB6B, RAB6A	2.53956	0.174489
BIOCARTA	h_ghPathway:Growth Hormone Signaling Pathway	9	0.976139	0.0274212	PRKCA, MAP2K1, GRB2, MAPK3, SOCS1, RAF1, IRS1, SRF, PIK3R1	2.35507	0.175686
BIOCARTA	h_cblPathway:CBL mediated ligand-induced downregulation of EGF receptors	6	0.650759	0.0261902	PRKCA, EGFR, GRB2, MET, SRC, CSF1R	3.26087	0.176657
REACTOME_PATHWAY	R-HSA-352230:R-HSA-352230	7	0.759219	0.0129006	SLC38A5, SLC1A4, SLC38A2, SLC16A10, SLC7A1, SLC38A1, SLC7A11	3.49692	0.177336
REACTOME_PATHWAY	R-HSA-5637810:R-HSA-5637810	5	0.542299	0.0131765	EGFR, NRAS, KRAS, GRB2, PIK3R1	5.16212	0.17806
GOTERM_CC_DIRECT	GO:0005720~nuclear heterochromatin	5	0.542299	0.021851	ATRX, DNMT3A, SATB1, UHRF1, SIRT1	4.55646	0.178808
GOTERM_MF_DIRECT	GO:0035014~phosphatidylinositol 3-kinase regulator activity	3	0.32538	0.0152464	KLF4, PIK3R1, PIK3R2	14.3383	0.181915
GOTERM_MF_DIRECT	GO:0005025~transforming growth factor beta receptor activity, type I	3	0.32538	0.0152464	TGFBR1, BMPR1B, ACVR1	14.3383	0.181915
GOTERM_MF_DIRECT	GO:0004771~sterol esterase activity	3	0.32538	0.0152464	NCEH1, LIPA, CES1	14.3383	0.181915
GOTERM_CC_DIRECT	GO:0090575~RNA polymerase II transcription factor complex	6	0.650759	0.0226027	RXRA, PPARG, SMAD4, NEUROD1, HMGA1, STAT3	3.64516	0.182137
GOTERM_MF_DIRECT	GO:0004725~protein tyrosine phosphatase activity	12	1.30152	0.0151954	PTPRJ, PTPRK, DUSP2, PTPRM, CDC14A, CDC14B, DUSP23, DUSP12, PTEN, ACP1, CDC25A, PTPN11	2.29413	0.183264
REACTOME_PATHWAY	R-HSA-203927:R-HSA-203927	6	0.650759	0.013948	DICER1, AGO1, AGO2, AGO3, AGO4, POLR2C	4.03992	0.184738
REACTOME_PATHWAY	R-HSA-201451:R-HSA-201451	6	0.650759	0.013948	ACVR2A, SMAD5, BMPR2, SMAD4, SMAD1, BMPR1B	4.03992	0.184738
REACTOME_PATHWAY	R-HSA-5654693:R-HSA-5654693	6	0.650759	0.013948	NRAS, FGFR1, KRAS, GRB2, FGF2, PTPN11	4.03992	0.184738
GOTERM_MF_DIRECT	GO:0003684~damaged DNA binding	9	0.976139	0.0163541	RAD23B, MSH2, UNG, TP53, TDG, TP63, CUL4B, BRCA1, FEN1	2.73111	0.191883
GOTERM_BP_DIRECT	GO:0045786~negative regulation of cell cycle	7	0.759219	0.0121359	PTPRK, PTGS2, ETS1, RHOB, CDK6, PDCD4, HPGD	3.58158	0.191936
GOTERM_BP_DIRECT	GO:0035094~response to nicotine	7	0.759219	0.0121359	VCAM1, CASP3, HMOX1, BCL2, CREB1, ATP1A2, SLC7A11	3.58158	0.191936
BIOCARTA	h_erk5Pathway:Role of Erk5 in Neuronal Survival	7	0.759219	0.0311049	MEF2C, MEF2D, GRB2, CREB1, MAPK3, MAPK7, PIK3R1	2.74758	0.192718
GOTERM_MF_DIRECT	GO:0043560~insulin receptor substrate binding	4	0.433839	0.0171082	IGF1R, GRB2, PIK3R1, PTPN11	6.95192	0.193949
GOTERM_MF_DIRECT	GO:0004861~cyclin-dependent protein serine/threonine kinase inhibitor activity	4	0.433839	0.0171082	CDKN1C, CDKN1A, CDKN2A, CDKN1B	6.95192	0.193949
GOTERM_MF_DIRECT	GO:0048407~platelet-derived growth factor binding	4	0.433839	0.0171082	COL4A1, COL3A1, COL1A2, COL1A1	6.95192	0.193949
GOTERM_BP_DIRECT	GO:0048863~stem cell differentiation	6	0.650759	0.0123855	JARID2, HOXA7, KIT, HMGA2, LIN28A, RUNX2	4.20694	0.194156
GOTERM_BP_DIRECT	GO:0010862~positive regulation of pathway-restricted SMAD protein phosphorylation	8	0.867679	0.0123617	ACVR1B, ACVR2A, TGFBR1, BMPR2, TGFB3, SMAD4, SDCBP, ACVR1	3.1552	0.194484
GOTERM_MF_DIRECT	GO:0050681~androgen receptor binding	7	0.759219	0.0167877	CCNE1, TCF21, NCOA3, RB1, BRCA1, FOXP1, CTNNB1	3.34561	0.194497
GOTERM_MF_DIRECT	GO:0005088~Ras guanyl-nucleotide exchange factor activity	13	1.40998	0.0170074	EGFR, FGFR1, FGF7, ERBB3, GRB2, ERBB2, KITLG, KIT, IRS1, NCAM1, JAK1, FGF2, SPTB	2.16114	0.194835
REACTOME_PATHWAY	R-HSA-186797:R-HSA-186797	7	0.759219	0.0150367	COL4A2, COL4A1, COL3A1, COL5A3, THBS1, FURIN, COL5A2	3.38764	0.194873
REACTOME_PATHWAY	R-HSA-2173796:R-HSA-2173796	7	0.759219	0.0150367	SP1, E2F5, HDAC1, SMAD4, SMAD3, SMAD2, MYC	3.38764	0.194873
GOTERM_CC_DIRECT	GO:0015629~actin cytoskeleton	19	2.06074	0.0249287	ALDOA, TWF1, ACTA2, MYO1E, PDLIM5, FSCN1, RAI14, ANLN, SLC16A3, ARPC3, CFL2, IFIT5, PGM1, ADAM17, MARCKS, WIPF1, ABL1, AHNAK, SPTB	1.74734	0.19669
GOTERM_CC_DIRECT	GO:0005923~bicellular tight junction	12	1.30152	0.0253202	F11R, CLDN18, CCND1, SHROOM2, TGFBR1, CLDN1, PRKCI, STRN, CLDN12, CDK4, CDH5, CTNNB1	2.12903	0.197106
BIOCARTA	h_deathPathway:Induction of apoptosis through DR3 and DR4/5 Death Receptors	10	1.0846	0.0334281	TNFRSF10A, CASP6, CASP3, TNFRSF10B, DFFA, CASP7, RIPK1, BCL2, FADD, APAF1	2.14097	0.201268
GOTERM_BP_DIRECT	GO:0006281~DNA repair	22	2.38612	0.0129628	BACH1, RAD51C, CDK1, CDC14B, MSH2, UNG, UVRAG, CHEK1, SIRT1, BRCA1, GTF2H1, ATRX, UHRF1, CSNK1D, BTG2, FANCD2, TDG, MTOR, CHAF1A, SMC1A, FEN1, PPP5C	1.77229	0.201589
GOTERM_BP_DIRECT	GO:0045216~cell-cell junction organization	5	0.542299	0.0130134	NF2, TGFB3, CLDN1, PRKCI, SMAD3	5.25867	0.201611
GOTERM_BP_DIRECT	GO:0030225~macrophage differentiation	5	0.542299	0.0130134	CDC42, VEGFA, SPI1, SIRT1, CSF1R	5.25867	0.201611
GOTERM_BP_DIRECT	GO:0070266~necroptotic process	5	0.542299	0.0130134	PPIF, RIPK1, TLR3, FASLG, TLR4	5.25867	0.201611
GOTERM_BP_DIRECT	GO:0001782~B cell homeostasis	5	0.542299	0.0130134	MEF2C, BAK1, BAX, BCL2, BCL2L11	5.25867	0.201611
GOTERM_BP_DIRECT	GO:0036342~post-anal tail morphogenesis	5	0.542299	0.0130134	WNT5A, TMED2, WNT3A, TP63, EPHA2	5.25867	0.201611
GOTERM_BP_DIRECT	GO:0060324~face development	5	0.542299	0.0130134	WNT5A, MAP2K1, MAPK3, RAF1, SRF	5.25867	0.201611
GOTERM_BP_DIRECT	GO:0001709~cell fate determination	5	0.542299	0.0130134	NOTCH2, MCL1, NOTCH4, DLL1, JAG1	5.25867	0.201611
GOTERM_BP_DIRECT	GO:0045732~positive regulation of protein catabolic process	9	0.976139	0.0130756	WNT5A, CDKN1B, NEDD4, GSK3B, TRIM32, FOXO1, MYLIP, CUL4B, TNFAIP3	2.83968	0.201795
GOTERM_BP_DIRECT	GO:0038095~Fc-epsilon receptor signaling pathway	18	1.95228	0.0131326	TMEM189-UBE2V1, GRB2, MAP2K4, PPP3R1, TAB2, NRAS, FOS, PDPK1, KRAS, JUN, MAPK3, PPP3CA, IKBKB, MAP2K7, FBXW11, PIK3R1, NFATC1, PIK3R2	1.91439	0.201905
GOTERM_BP_DIRECT	GO:0035265~organ growth	4	0.433839	0.013288	BCL2, DLL1, SMAD2, PTPN11	7.57249	0.203366
GOTERM_BP_DIRECT	GO:0071803~positive regulation of podosome assembly	4	0.433839	0.013288	TNF, FSCN1, CAPG, SRC	7.57249	0.203366
GOTERM_BP_DIRECT	GO:0040037~negative regulation of fibroblast growth factor receptor signaling pathway	4	0.433839	0.013288	WNT5A, SPRY2, SPRY1, THBS1	7.57249	0.203366
GOTERM_BP_DIRECT	GO:0072015~glomerular visceral epithelial cell development	4	0.433839	0.013288	PODXL, MYO1E, JAG1, GLCCI1	7.57249	0.203366
GOTERM_BP_DIRECT	GO:1902237~positive regulation of endoplasmic reticulum stress-induced intrinsic apoptotic signaling pathway	4	0.433839	0.013288	BBC3, PMAIP1, SIRT1, BCL2L11	7.57249	0.203366
GOTERM_BP_DIRECT	GO:2000727~positive regulation of cardiac muscle cell differentiation	4	0.433839	0.013288	MEF2C, WNT3A, GSK3B, FOXP1	7.57249	0.203366
GOTERM_BP_DIRECT	GO:0001893~maternal placenta development	4	0.433839	0.013288	TMED2, RXRA, BMPR2, PRDM1	7.57249	0.203366
GOTERM_BP_DIRECT	GO:0070365~hepatocyte differentiation	4	0.433839	0.013288	WNT1, CYP1A1, ANXA1, ITGA2	7.57249	0.203366
REACTOME_PATHWAY	R-HSA-982772:R-HSA-982772	6	0.650759	0.0167081	SOCS3, MAPK3, SOCS1, ADAM17, IRS1, STAT3	3.87159	0.205408
BIOCARTA	h_tcrPathway:T Cell Receptor Signaling Pathway	12	1.30152	0.0363191	PRKCA, FOS, MAP2K1, GRB2, JUN, MAPK3, MAP2K4, RAF1, PPP3CA, PIK3R1, RASA1, NFATC1	1.92688	0.207969
REACTOME_PATHWAY	R-HSA-74751:R-HSA-74751	4	0.433839	0.0167003	NRAS, GRB10, KRAS, GRB2	6.88282	0.208171
REACTOME_PATHWAY	R-HSA-198203:R-HSA-198203	4	0.433839	0.0167003	RHOA, IRS1, PIK3R1, PIK3R2	6.88282	0.208171
REACTOME_PATHWAY	R-HSA-3371378:R-HSA-3371378	4	0.433839	0.0167003	TNFRSF10A, TNFRSF10B, RIPK1, FADD	6.88282	0.208171
REACTOME_PATHWAY	R-HSA-198693:R-HSA-198693	4	0.433839	0.0167003	CREB1, FOXO1, FOXO3, AKT3	6.88282	0.208171
REACTOME_PATHWAY	R-HSA-69416:R-HSA-69416	4	0.433839	0.0167003	TNFRSF10A, TNFRSF10B, RIPK1, FADD	6.88282	0.208171
REACTOME_PATHWAY	R-HSA-112411:R-HSA-112411	4	0.433839	0.0167003	IL6, JAK1, IL6R, PTPN11	6.88282	0.208171
REACTOME_PATHWAY	R-HSA-5218900:R-HSA-5218900	4	0.433839	0.0167003	TNFRSF10A, TNFRSF10B, RIPK1, FADD	6.88282	0.208171
GOTERM_MF_DIRECT	GO:0061630~ubiquitin protein ligase activity	18	1.95228	0.0187677	PELI1, LTN1, TMEM189-UBE2V1, UBE2J1, UBE2I, MYLIP, RFFL, TRIM71, CDC42, UHRF1, AKTIP, NEDD4, TRIM32, MDM2, ITCH, CUL4B, UBE2S, FBXW11	1.84021	0.208756
GOTERM_BP_DIRECT	GO:0014070~response to organic cyclic compound	8	0.867679	0.0137843	ICAM1, CDK1, BAK1, BTG2, CYP1A1, TXN2, FADS1, MMP14	3.09081	0.209453
GOTERM_BP_DIRECT	GO:0036092~phosphatidylinositol-3-phosphate biosynthetic process	8	0.867679	0.0137843	FGFR1, FGF7, GRB2, FGF2, IRS1, PIK3R1, PIK3R2, PTPN11	3.09081	0.209453
GOTERM_BP_DIRECT	GO:0051607~defense response to virus	17	1.84382	0.0138378	RNASEL, IL6, MICA, BECN1, TBK1, TLR3, FADD, IFI16, PMAIP1, TLR7, DDIT4, IFIT5, BCL2, BNIP3L, ITCH, GPAM, ELMOD2	1.95049	0.209486
REACTOME_PATHWAY	R-HSA-156711:R-HSA-156711	5	0.542299	0.0166912	PLK1, PKMYT1, MYBL2, CDC25A, WEE1	4.83948	0.210997
REACTOME_PATHWAY	R-HSA-2559584:R-HSA-2559584	5	0.542299	0.0166912	LMNB1, TP53, RB1, HMGA2, HMGA1	4.83948	0.210997
REACTOME_PATHWAY	R-HSA-1963640:R-HSA-1963640	5	0.542299	0.0166912	EGFR, NRAS, KRAS, GRB2, ERBB2	4.83948	0.210997
REACTOME_PATHWAY	R-HSA-391160:R-HSA-391160	5	0.542299	0.0166912	CD47, GRB2, SKAP2, SRC, PTPN11	4.83948	0.210997
REACTOME_PATHWAY	R-HSA-1963642:R-HSA-1963642	5	0.542299	0.0166912	EGFR, GRB2, ERBB3, ERBB2, PIK3R1	4.83948	0.210997
BIOCARTA	h_ps1Pathway:Presenilin action in Notch and Wnt signaling	6	0.650759	0.0361806	WNT1, NOTCH1, GSK3B, ADAM17, DLL1, CTNNB1	3.02795	0.211623
BIOCARTA	h_hesPathway:Segmentation Clock	6	0.650759	0.0361806	HES1, NOTCH2, WNT1, NOTCH1, GSK3B, DLL1	3.02795	0.211623
GOTERM_CC_DIRECT	GO:0005635~nuclear envelope	15	1.6269	0.0277749	CHMP2A, RTN4, LMNB1, UBE2I, SIGMAR1, SIRT1, ATF6, SYNE2, BNIP2, DDX19B, BAX, ANXA11, MAPK3, BNIP3L, ALOX5	1.89136	0.211754
BIOCARTA	h_fcer1Pathway:Fc Epsilon Receptor I Signaling in Mast Cells	11	1.19306	0.0383344	FOS, MAP2K1, GRB2, JUN, MAPK3, MAP2K4, RAF1, PPP3CA, MAP2K7, PIK3R1, NFATC1	1.99275	0.213962
BIOCARTA	h_bcrPathway:BCR Signaling Pathway	10	1.0846	0.0400674	PRKCA, FOS, MAP2K1, GRB2, MAPK14, JUN, MAPK3, RAF1, PPP3CA, NFATC1	2.07801	0.214086
BIOCARTA	h_hdacPathway:Control of skeletal myogenesis by HDAC & calcium/calmodulin-dependent kinase (CaMK)	9	0.976139	0.0412775	MEF2C, IGF1R, MEF2D, MAPK14, IGF1, MAPK7, PPP3CA, PIK3R1, NFATC1	2.19265	0.215772
BIOCARTA	h_notchPathway:Proteolysis and Signaling Pathway of Notch	4	0.433839	0.039846	NOTCH1, ADAM17, DLL1, FURIN	4.71014	0.217196
GOTERM_CC_DIRECT	GO:0030057~desmosome	5	0.542299	0.0293529	DSG2, PPL, DSP, PERP, PNN	4.17675	0.217463
GOTERM_CC_DIRECT	GO:0030877~beta-catenin destruction complex	4	0.433839	0.0297243	CTNNBIP1, GSK3B, AXIN2, CTNNB1	5.72812	0.217468
GOTERM_CC_DIRECT	GO:0030140~trans-Golgi network transport vesicle	4	0.433839	0.0297243	IGF2R, TMED10, RAB27B, FURIN	5.72812	0.217468
GOTERM_CC_DIRECT	GO:0030424~axon	19	2.06074	0.029198	PTPRK, PALM, SLC38A2, SYT4, CREB1, NF1, DICER1, MAP2K4, IGF2BP1, DOCK7, EIF4G2, APP, ATAT1, ADCY9, MTPN, BACE1, CNTN4, SLC38A1, MAP3K12	1.71585	0.218913
GOTERM_BP_DIRECT	GO:0006338~chromatin remodeling	11	1.19306	0.0149391	ATRX, SATB1, HDAC4, HDAC1, ESR1, CHD1, TP63, RB1, MYB, MYC, RERE	2.42144	0.223519
GOTERM_BP_DIRECT	GO:0035335~peptidyl-tyrosine dephosphorylation	12	1.30152	0.015145	PTPRJ, PTPRK, DUSP2, PTPRM, CDC14A, CDC14B, DUSP23, DUSP12, PTEN, ACP1, CDC25A, PTPN11	2.29469	0.225508
GOTERM_BP_DIRECT	GO:0042787~protein ubiquitination involved in ubiquitin-dependent protein catabolic process	16	1.73536	0.0153358	ANAPC1, ANAPC16, CDK1, ABTB1, HERC6, HACE1, MYLIP, AURKB, RFFL, UHRF1, NEDD4, PLK1, TRIM32, MDM2, CUL4B, ITCH	1.97974	0.226552
GOTERM_BP_DIRECT	GO:0045814~negative regulation of gene expression, epigenetic	8	0.867679	0.0153202	SUZ12, BMI1, DNMT3A, HIST1H4A, JARID2, EZH2, SPI1, DNMT3B	3.029	0.227079
GOTERM_BP_DIRECT	GO:0051385~response to mineralocorticoid	3	0.32538	0.0155376	KRAS, CTGF, SRC	14.1984	0.228451
GOTERM_BP_DIRECT	GO:0051098~regulation of binding	3	0.32538	0.0155376	SMAD4, SMAD3, SMAD2	14.1984	0.228451
GOTERM_BP_DIRECT	GO:0045629~negative regulation of T-helper 2 cell differentiation	3	0.32538	0.0155376	ANXA1, BCL6, SOCS5	14.1984	0.228451
GOTERM_BP_DIRECT	GO:0060011~Sertoli cell proliferation	3	0.32538	0.0155376	ACVR2A, BAX, BCL2L2	14.1984	0.228451
GOTERM_BP_DIRECT	GO:1903800~positive regulation of production of miRNAs involved in gene silencing by miRNA	3	0.32538	0.0155376	EGFR, MAP2K1, MYCN	14.1984	0.228451
GOTERM_BP_DIRECT	GO:0050847~progesterone receptor signaling pathway	3	0.32538	0.0155376	NEDD4, PHB, SRC	14.1984	0.228451
GOTERM_BP_DIRECT	GO:0090400~stress-induced premature senescence	3	0.32538	0.0155376	CDKN1A, MAPK14, SIRT1	14.1984	0.228451
GOTERM_BP_DIRECT	GO:0061333~renal tubule morphogenesis	3	0.32538	0.0155376	MEF2C, COL4A1, PKD2	14.1984	0.228451
GOTERM_BP_DIRECT	GO:1990086~lens fiber cell apoptotic process	3	0.32538	0.0155376	E2F1, E2F2, TGFBR2	14.1984	0.228451
BIOCARTA	h_p38mapkPathway:p38 MAPK Signaling Pathway	11	1.19306	0.0450067	MEF2C, CDC42, MEF2D, GRB2, MAPK14, TGFBR1, RIPK1, CREB1, MAP2K4, TGFB3, MYC	1.94293	0.228945
GOTERM_BP_DIRECT	GO:0030220~platelet formation	5	0.542299	0.0158091	MEF2C, CASP3, ZNF385A, SRF, PTPN11	4.9819	0.23123
GOTERM_BP_DIRECT	GO:0043536~positive regulation of blood vessel endothelial cell migration	5	0.542299	0.0158091	PRKCA, MAPK14, VEGFA, THBS1, FGF2	4.9819	0.23123
GOTERM_BP_DIRECT	GO:0043393~regulation of protein binding	5	0.542299	0.0158091	HDAC4, APP, PLK1, TGFBR1, SRC	4.9819	0.23123
REACTOME_PATHWAY	R-HSA-114608:R-HSA-114608	16	1.73536	0.0198804	ALDOA, FAM3C, TGFB3, VTI1B, IGF1, SPARC, ITGB3, TIMP3, CALU, LAMP2, APP, BRPF3, VEGFA, THBS1, RAB27B, FN1	1.90601	0.233442
GOTERM_BP_DIRECT	GO:0016569~covalent chromatin modification	13	1.40998	0.0160549	BMI1, ATRX, HMGN3, IKZF1, RBL2, JARID2, TDG, CHD1, RRP8, RB1, CBX7, ARID2, TET1	2.17793	0.23365
GOTERM_CC_DIRECT	GO:0045177~apical part of cell	9	0.976139	0.0327312	ATP6V1C1, VCAM1, CDC42, APP, NF2, DRD3, IFIT5, ACVR1, CTNNB1	2.40581	0.234375
GOTERM_MF_DIRECT	GO:0031994~insulin-like growth factor I binding	4	0.433839	0.0219396	IGF1R, ITGB3, IGFBP3, IGFBP5	6.37259	0.235345
GOTERM_MF_DIRECT	GO:0070412~R-SMAD binding	5	0.542299	0.0217485	FOS, JUN, SMAD4, SMAD3, SMAD2	4.55185	0.235724
REACTOME_PATHWAY	R-HSA-5654700:R-HSA-5654700	6	0.650759	0.0198079	NRAS, KRAS, FGF7, GRB2, FGF2, PTPN11	3.71672	0.235763
GOTERM_CC_DIRECT	GO:0005765~lysosomal membrane	22	2.38612	0.033603	VASN, LAMTOR5, LAMTOR3, STX7, NAPG, RAB5C, SLC12A4, TLR3, ATP11A, VTI1B, ACP2, ANPEP, ATP6V1C1, LAMP2, TMEM59, IGF2R, RHEB, MTOR, ANKFY1, TM6SF1, AHNAK, VPS39	1.60973	0.237317
BIOCARTA	h_bcellsurvivalPathway:B Cell Survival Pathway	6	0.650759	0.0482223	ZBTB7A, FOS, CASP3, CASP7, MTOR, PIK3R1	2.82609	0.239169
BIOCARTA	h_longevityPathway:The IGF-1 Receptor and Longevity	6	0.650759	0.0482223	IGF1R, IGF1, FOXO3, PIK3R1, SOD3, SOD2	2.82609	0.239169
REACTOME_PATHWAY	R-HSA-198753:R-HSA-198753	5	0.542299	0.0207396	MEF2C, MAPK14, MAPK3, MAPK11, MAPK7	4.55481	0.239192
GOTERM_BP_DIRECT	GO:0048873~homeostasis of number of cells within a tissue	6	0.650759	0.0167083	SMO, KRAS, LIPA, BAX, BCL2, PTPN11	3.91681	0.241217
GOTERM_BP_DIRECT	GO:0043542~endothelial cell migration	6	0.650759	0.0167083	CYP1B1, TGFBR1, RHOA, PLXND1, LOXL2, PTEN	3.91681	0.241217
GOTERM_BP_DIRECT	GO:0001937~negative regulation of endothelial cell proliferation	6	0.650759	0.0167083	CAV2, PTPRM, TGFBR1, NF1, SPARC, THBS1	3.91681	0.241217
GOTERM_BP_DIRECT	GO:0048008~platelet-derived growth factor receptor signaling pathway	6	0.650759	0.0167083	PTPRJ, SGPL1, MYO1E, PTEN, SRC, PTPN11	3.91681	0.241217
GOTERM_BP_DIRECT	GO:0010942~positive regulation of cell death	6	0.650759	0.0167083	DNMT3A, CDKN1B, UCP2, PHB, AXIN2, MYCN	3.91681	0.241217
GOTERM_BP_DIRECT	GO:0042149~cellular response to glucose starvation	6	0.650759	0.0167083	BECN1, BCL2, TP53, RRP8, IFI16, PMAIP1	3.91681	0.241217
GOTERM_BP_DIRECT	GO:0051973~positive regulation of telomerase activity	6	0.650759	0.0167083	MAPK3, AURKB, MAP2K7, MYC, KLF4, CTNNB1	3.91681	0.241217
BIOCARTA	h_erkPathway:Erk1/Erk2 Mapk Signaling pathway	9	0.976139	0.0496904	EGFR, IGF1R, MAP2K1, GRB2, MAPK3, RAF1, MYC, SRC, STAT3	2.11957	0.241372
REACTOME_PATHWAY	R-HSA-202733:R-HSA-202733	9	0.976139	0.0213667	F11R, CD47, CD44, ITGA5, F2, COL1A2, COL1A1, FN1, MIF	2.58106	0.242436
GOTERM_MF_DIRECT	GO:0002039~p53 binding	9	0.976139	0.0229852	MUC1, CDKN2A, GSK3B, TP53, TP63, MDM2, RFFL, SIRT1, ZNF385A	2.56806	0.242936
GOTERM_CC_DIRECT	GO:0001726~ruffle	10	1.0846	0.0351057	MYO10, NF2, ITGA5, PODXL, FSCN1, ARFIP2, CDK6, WIPF1, ABL1, RASA1	2.2276	0.244059
GOTERM_BP_DIRECT	GO:0030278~regulation of ossification	4	0.433839	0.0175642	EGR2, MAPK14, MAPK3, ACVR1	6.88408	0.250407
GOTERM_BP_DIRECT	GO:0097202~activation of cysteine-type endopeptidase activity	4	0.433839	0.0175642	BAK1, FADD, IFI16, PERP	6.88408	0.250407
GOTERM_BP_DIRECT	GO:0048711~positive regulation of astrocyte differentiation	4	0.433839	0.0175642	HES1, NOTCH1, ID2, SERPINE2	6.88408	0.250407
GOTERM_BP_DIRECT	GO:0032495~response to muramyl dipeptide	4	0.433839	0.0175642	NOTCH1, MAPK14, JAG1, TNFAIP3	6.88408	0.250407
GOTERM_BP_DIRECT	GO:0050927~positive regulation of positive chemotaxis	4	0.433839	0.0175642	S1PR1, VEGFA, SMAD3, ITGA2	6.88408	0.250407
REACTOME_PATHWAY	R-HSA-69895:R-HSA-69895	3	0.32538	0.0228114	CDKN1A, TP53, ZNF385A	11.6148	0.250451
REACTOME_PATHWAY	R-HSA-69200:R-HSA-69200	3	0.32538	0.0228114	CCNE2, CCNE1, RB1	11.6148	0.250451
REACTOME_PATHWAY	R-HSA-111448:R-HSA-111448	3	0.32538	0.0228114	E2F1, TP53, PMAIP1	11.6148	0.250451
GOTERM_BP_DIRECT	GO:0007346~regulation of mitotic cell cycle	7	0.759219	0.0175405	CDKN1C, CDKN1A, PLK1, SDCBP, RB1, SIRT1, MYC	3.31297	0.250889
GOTERM_BP_DIRECT	GO:0043010~camera-type eye development	7	0.759219	0.0175405	CDKN1C, GPD2, SHROOM2, CYP1A1, RXRA, FBN1, WT1	3.31297	0.250889
REACTOME_PATHWAY	R-HSA-5654699:R-HSA-5654699	6	0.650759	0.0232617	NRAS, KRAS, FGF7, GRB2, FGF2, PTPN11	3.57377	0.251704
REACTOME_PATHWAY	R-HSA-74749:R-HSA-74749	4	0.433839	0.0227329	GRB10, GRB2, MAPK3, IRS1	6.19454	0.252771
GOTERM_CC_DIRECT	GO:1903561~extracellular vesicle	7	0.759219	0.0370141	GNAI2, SERPINE2, SLC12A2, TUBB2A, SDCBP, ATP1A2, PDCD6IP	2.80678	0.253033
GOTERM_MF_DIRECT	GO:0070878~primary miRNA binding	3	0.32538	0.0245354	EZH2, SMAD1, SRF	11.4707	0.254884
GOTERM_BP_DIRECT	GO:0030216~keratinocyte differentiation	10	1.0846	0.0182702	WNT5A, NOTCH1, CASP3, MAP2K1, ST14, ANXA1, TP63, DSP, JAG1, EPHA2	2.49095	0.258327
GOTERM_BP_DIRECT	GO:0030509~BMP signaling pathway	10	1.0846	0.0182702	ACVR2A, ID1, MAPK3, SMAD5, BMPR2, SMAD4, SMAD1, BMPR1B, RUNX2, ACVR1	2.49095	0.258327
GOTERM_MF_DIRECT	GO:0046983~protein dimerization activity	15	1.6269	0.0254386	E2F1, E2F2, E2F3, E2F5, ERBB2, POLR2C, STAT3, MYCN, TCF21, NCOA3, ID2, PPP3CA, ID3, FBXW11, MYC	1.91178	0.260692
GOTERM_BP_DIRECT	GO:0030178~negative regulation of Wnt signaling pathway	8	0.867679	0.0187499	CTNNBIP1, MDFI, GRB10, CCND1, NXN, NLK, HMGA2, NFATC1	2.9125	0.263374
GOTERM_BP_DIRECT	GO:0006417~regulation of translation	8	0.867679	0.0187499	ZFP36L1, TYMS, APP, EIF4E, RBM8A, MTPN, S100A9, FOXO3	2.9125	0.263374
GOTERM_BP_DIRECT	GO:0071333~cellular response to glucose stimulus	8	0.867679	0.0187499	MEF2C, ICAM1, UCP2, NEUROD1, PPP3CA, FOXO3, AACS, SRF	2.9125	0.263374
GOTERM_BP_DIRECT	GO:2000377~regulation of reactive oxygen species metabolic process	5	0.542299	0.0189546	TUSC2, TNF, CYP1B1, RIPK1, FOXO1	4.73281	0.265047
GOTERM_BP_DIRECT	GO:0044344~cellular response to fibroblast growth factor stimulus	6	0.650759	0.0192027	ZFP36L1, CD44, CXCL8, DSTYK, COL1A1, MYC	3.78625	0.267225
GOTERM_BP_DIRECT	GO:0046326~positive regulation of glucose import	6	0.650759	0.0192027	MAPK14, PRKCI, IGF1, IRS1, PIK3R1, CREBL2	3.78625	0.267225
GOTERM_BP_DIRECT	GO:0021915~neural tube development	6	0.650759	0.0192027	ZFP36L1, NOTCH1, NF1, PKD2, TRIM71, EPHA2	3.78625	0.267225
REACTOME_PATHWAY	R-HSA-1839117:R-HSA-1839117	5	0.542299	0.0253401	GRB2, LRRFIP1, CUX1, PIK3R1, STAT3	4.30176	0.267921
REACTOME_PATHWAY	R-HSA-1566948:R-HSA-1566948	5	0.542299	0.0253401	ITGA5, FBN1, ITGB3, LOXL2, FURIN	4.30176	0.267921
REACTOME_PATHWAY	R-HSA-446652:R-HSA-446652	7	0.759219	0.0260203	PELI1, MYD88, TMEM189-UBE2V1, SQSTM1, IL1RN, IKBKB, TAB2	3.01123	0.270956
GOTERM_MF_DIRECT	GO:0030544~Hsp70 protein binding	6	0.650759	0.0270843	CDK1, CDKN1B, GPR37, BAX, CREB1, DNAJB1	3.47596	0.27281
GOTERM_MF_DIRECT	GO:0035497~cAMP response element binding	4	0.433839	0.0274351	ATF6, JUN, CREB1, HMGA2	5.88239	0.273481
GOTERM_MF_DIRECT	GO:0070016~armadillo repeat domain binding	4	0.433839	0.0274351	CTNNBIP1, STRN, AXIN2, TCF7L2	5.88239	0.273481
GOTERM_CC_DIRECT	GO:0015630~microtubule cytoskeleton	13	1.40998	0.0409793	NUCB1, F11R, HOXC8, PRC1, TBCA, PLK1, ACTR1A, MAPK3, PRKCI, MAPRE2, ID3, AXIN2, POLR2C	1.9024	0.273704
GOTERM_CC_DIRECT	GO:0005719~nuclear euchromatin	5	0.542299	0.0431384	JUN, CREB1, SIRT1, KLF4, CTNNB1	3.71267	0.275087
GOTERM_CC_DIRECT	GO:0031519~PcG protein complex	5	0.542299	0.0431384	BMI1, YY1, CBX7, PCGF1, PHC2	3.71267	0.275087
GOTERM_CC_DIRECT	GO:0045335~phagocytic vesicle	6	0.650759	0.0430286	RAB9B, BECN1, RAB34, ANXA11, UVRAG, RAB23	3.08437	0.277151
REACTOME_PATHWAY	R-HSA-5655253:R-HSA-5655253	6	0.650759	0.0270818	NRAS, KRAS, FGF7, GRB2, FGF2, PIK3R1	3.44141	0.277259
REACTOME_PATHWAY	R-HSA-1474228:R-HSA-1474228	11	1.19306	0.0275064	CASP3, BSG, CD44, FBN1, ADAMTS1, LAMC1, MMP14, MMP3, MMP13, MMP1, FN1	2.18397	0.277853
GOTERM_CC_DIRECT	GO:0005615~extracellular space	82	8.89371	0.0427829	PXDN, MICA, WNT3A, CRHBP, CRP, S100A9, TGFB3, FASLG, ANPEP, MMP3, CXCL12, WNT1, WISP2, APP, SERPINE2, CTGF, HMOX1, KRT85, LOXL2, APLN, FGF2, EGFR, VASN, ICAM1, ACTA2, MECP2, IL6R, PIGR, MMP13, NUCB1, DDR1, CBLN2, SERPINB5, PRDX6, TACSTD2, CFL2, IGF2R, F2, ST14, VEGFA, COL1A2, SDCBP, VCAN, LAMC1, COL1A1, TNFAIP2, ALDOA, WNT5A, TNF, ERBB3, COL3A1, BMPR2, KITLG, CXCL8, CHEK1, KIT, TIMP3, MIF, VCAM1,…	1.22047	0.278493
GOTERM_CC_DIRECT	GO:0035098~ESC/E(Z) complex	4	0.433839	0.0424863	SUZ12, JARID2, EZH2, SIRT1	5.0121	0.279574
GOTERM_BP_DIRECT	GO:0014068~positive regulation of phosphatidylinositol 3-kinase signaling	9	0.976139	0.0205193	FGFR1, NEDD4, BECN1, FLT3, ERBB3, F2, IGF1, KIT, SIRT1	2.62125	0.282
GOTERM_BP_DIRECT	GO:0046330~positive regulation of JNK cascade	9	0.976139	0.0205193	ZNF622, CDC42, TNF, MYD88, CTGF, RIPK1, SDCBP, TLR3, TLR4	2.62125	0.282
GOTERM_BP_DIRECT	GO:0008217~regulation of blood pressure	9	0.976139	0.0205193	PTGS2, ACTA2, HMOX1, PPARG, COL1A2, DLL1, NPR3, ATP1A2, SOD2	2.62125	0.282
GOTERM_BP_DIRECT	GO:0016925~protein sumoylation	13	1.40998	0.0206049	BMI1, EGR2, TP53, UBE2I, AURKB, BRCA1, NFATC2IP, CDKN2A, TDG, MDM2, SMC1A, TOP2A, PHC2	2.10347	0.282165
REACTOME_PATHWAY	R-HSA-2644606:R-HSA-2644606	9	0.976139	0.0287006	HES1, HDAC4, NOTCH1, FBXW7, HDAC1, ADAM17, DLL1, JAG1, MYC	2.44521	0.284986
REACTOME_PATHWAY	R-HSA-2894862:R-HSA-2894862	9	0.976139	0.0287006	HES1, HDAC4, NOTCH1, FBXW7, HDAC1, ADAM17, DLL1, JAG1, MYC	2.44521	0.284986
GOTERM_BP_DIRECT	GO:0007411~axon guidance	16	1.73536	0.0210415	WNT5A, GRB2, WNT3A, CREB1, SMAD4, CXCL12, NCAM1, NRAS, BDNF, KRAS, TENM2, MAPK3, POU4F2, CNTN4, SPTB, CSF1R	1.90503	0.286399
REACTOME_PATHWAY	R-HSA-2586552:R-HSA-2586552	4	0.433839	0.0297896	SOCS3, IRS1, STAT3, PTPN11	5.6314	0.291007
REACTOME_PATHWAY	R-HSA-2562578:R-HSA-2562578	4	0.433839	0.0297896	RIPK1, TLR3, FADD, TLR4	5.6314	0.291007
REACTOME_PATHWAY	R-HSA-5655291:R-HSA-5655291	4	0.433839	0.0297896	NRAS, KRAS, GRB2, PIK3R1	5.6314	0.291007
REACTOME_PATHWAY	R-HSA-351906:R-HSA-351906	4	0.433839	0.0297896	CASP3, DSG2, DSP, CTNNB1	5.6314	0.291007
GOTERM_CC_DIRECT	GO:0005578~proteinaceous extracellular matrix	21	2.27766	0.0474846	WNT5A, PXDN, WNT3A, HSD17B12, FBN1, COL15A1, SPARC, MMP3, COL5A2, TIMP3, MMP13, MMP1, WNT1, WISP2, CTGF, VEGFA, COL1A2, ADAMTS1, VCAN, FN1, CYR61	1.57096	0.293216
GOTERM_CC_DIRECT	GO:0030133~transport vesicle	10	1.0846	0.0470689	CAV2, TMED7, TMED2, TMED3, IGF2R, BET1, TMED10, RAB1B, VAMP3, GOLGA5	2.11036	0.293747
REACTOME_PATHWAY	R-HSA-936964:R-HSA-936964	5	0.542299	0.0305066	IKBKE, TBK1, TLR3, TLR4, PTPN11	4.07535	0.2938
REACTOME_PATHWAY	R-HSA-1236382:R-HSA-1236382	5	0.542299	0.0305066	EGFR, NRAS, KRAS, GRB2, PIK3R1	4.07535	0.2938
GOTERM_BP_DIRECT	GO:0007595~lactation	7	0.759219	0.0219434	DDR1, CCND1, CREB1, VEGFA, HK2, APLN, USF2	3.1552	0.295038
GOTERM_BP_DIRECT	GO:0048701~embryonic cranial skeleton morphogenesis	6	0.650759	0.0219295	TGFBR1, TGFBR2, SMAD3, SMAD2, MMP14, RUNX2	3.66411	0.295737
GOTERM_BP_DIRECT	GO:0043552~positive regulation of phosphatidylinositol 3-kinase activity	6	0.650759	0.0219295	CDC42, FLT3, KIT, FGF2, IRS1, SRC	3.66411	0.295737
REACTOME_PATHWAY	R-HSA-452723:R-HSA-452723	6	0.650759	0.0312788	SMAD4, SMAD2, LIN28A, POLR2C, KLF4, STAT3	3.3185	0.296961
GOTERM_BP_DIRECT	GO:0030183~B cell differentiation	9	0.976139	0.0223082	VCAM1, HDAC4, MSH2, FLT3, CEBPG, ADAM17, AICDA, BCL6, PIK3R1	2.58153	0.298306
GOTERM_BP_DIRECT	GO:0045471~response to ethanol	12	1.30152	0.0225776	VCAM1, ICAM1, CDK1, BAK1, TYMS, CCND1, DRD3, SPARC, AACS, PTEN, MYC, STAT3	2.16357	0.298758
GOTERM_MF_DIRECT	GO:0004722~protein serine/threonine phosphatase activity	8	0.867679	0.0307432	PPM1D, CDC14A, CDC14B, DUSP23, PPP3CA, PTEN, PPP2R2A, PPP5C	2.63694	0.298852
GOTERM_BP_DIRECT	GO:0001759~organ induction	4	0.433839	0.0225157	FGFR1, SPRY1, HOXA11, FGF2	6.31041	0.29892
GOTERM_BP_DIRECT	GO:0071498~cellular response to fluid shear stress	4	0.433839	0.0225157	MEF2C, PTGS2, PKD2, SRC	6.31041	0.29892
GOTERM_BP_DIRECT	GO:0032228~regulation of synaptic transmission, GABAergic	4	0.433839	0.0225157	KRAS, NF1, USP46, PTEN	6.31041	0.29892
GOTERM_BP_DIRECT	GO:0031000~response to caffeine	4	0.433839	0.0225157	IL6, HDAC1, PPARG, DNMT3B	6.31041	0.29892
GOTERM_BP_DIRECT	GO:0035413~positive regulation of catenin import into nucleus	4	0.433839	0.0225157	EGFR, WNT3A, SMAD3, BAMBI	6.31041	0.29892
GOTERM_BP_DIRECT	GO:0045078~positive regulation of interferon-gamma biosynthetic process	4	0.433839	0.0225157	CEBPG, CD276, TLR3, TLR7	6.31041	0.29892
GOTERM_BP_DIRECT	GO:0090399~replicative senescence	4	0.433839	0.0225157	CDKN1A, CDKN2A, TP53, CHEK1	6.31041	0.29892
GOTERM_BP_DIRECT	GO:0045779~negative regulation of bone resorption	4	0.433839	0.0225157	IL6, CLDN18, INPP5D, TNFAIP3	6.31041	0.29892
GOTERM_BP_DIRECT	GO:0031669~cellular response to nutrient levels	4	0.433839	0.0225157	ICAM1, IL6, TXN2, MTOR	6.31041	0.29892
GOTERM_BP_DIRECT	GO:0050678~regulation of epithelial cell proliferation	4	0.433839	0.0225157	HES1, TACSTD2, SERPINB5, SMAD3	6.31041	0.29892
GOTERM_BP_DIRECT	GO:0030879~mammary gland development	5	0.542299	0.0224605	WNT3A, NOTCH4, TGFB3, ITGA2, BCL2L11	4.50744	0.299159
GOTERM_BP_DIRECT	GO:2000378~negative regulation of reactive oxygen species metabolic process	5	0.542299	0.0224605	BECN1, BCL2, HK2, BRCA1, MYCN	4.50744	0.299159
GOTERM_MF_DIRECT	GO:0000149~SNARE binding	7	0.759219	0.0315236	STX1A, STX7, TRIM9, UVRAG, VTI1B, VAMP3, TNFAIP2	2.90923	0.302734
GOTERM_BP_DIRECT	GO:0035556~intracellular signal transduction	32	3.47072	0.0233971	CARHSP1, GNAI2, CXCL8, KIT, SRC, PDPK1, CTGF, SQSTM1, HMOX1, INPP5D, RASA1, AKT3, NFATC1, PRKCA, NLK, TGFBR1, SMAD4, PKN2, PRKCI, RAF1, SMAD2, MAPK11, MAP4K4, CRKL, ADCY9, GSK3B, MAPK14, JAK1, SDCBP, STMN1, MAP3K12, IGFBP5	1.50322	0.30697
REACTOME_PATHWAY	R-HSA-5675221:R-HSA-5675221	7	0.759219	0.0331084	NRAS, KRAS, DUSP2, MAPK3, PPP2R5C, RAF1, PPP5C	2.85275	0.308363
GOTERM_BP_DIRECT	GO:0034260~negative regulation of GTPase activity	7	0.759219	0.0244011	ARL2, SPRY2, F11R, SH3BP4, SPRY1, TMED2, RTKN	3.08183	0.317034
GOTERM_BP_DIRECT	GO:0030155~regulation of cell adhesion	7	0.759219	0.0244011	PTPRJ, ICAM1, S1PR1, CXCL8, DLL1, ABL1, SRF	3.08183	0.317034
GOTERM_MF_DIRECT	GO:0070491~repressing transcription factor binding	6	0.650759	0.0340313	HDAC4, EIF4E, HDAC1, RUNX2, MYC, CTNNB1	3.27733	0.320198
GOTERM_BP_DIRECT	GO:0001974~blood vessel remodeling	6	0.650759	0.0248957	MEF2C, BAK1, BAX, BMPR2, MDM2, JAG1	3.54961	0.321465
GOTERM_BP_DIRECT	GO:0070830~bicellular tight junction assembly	6	0.650759	0.0248957	ARL2, F11R, CLDN1, PRKCI, STRN, SRF	3.54961	0.321465
GOTERM_BP_DIRECT	GO:0060509~Type I pneumocyte differentiation	3	0.32538	0.0249953	THRB, CREB1, NFIB	11.3587	0.321639
GOTERM_BP_DIRECT	GO:0002634~regulation of germinal center formation	3	0.32538	0.0249953	MEF2C, BCL6, TNFAIP3	11.3587	0.321639
GOTERM_BP_DIRECT	GO:0035459~cargo loading into vesicle	3	0.32538	0.0249953	PICALM, TMED2, TMED10	11.3587	0.321639
GOTERM_BP_DIRECT	GO:0033591~response to L-ascorbic acid	3	0.32538	0.0249953	ITGA2, SPARC, SOD2	11.3587	0.321639
GOTERM_BP_DIRECT	GO:0002934~desmosome organization	3	0.32538	0.0249953	DSG2, DSP, PERP	11.3587	0.321639
GOTERM_BP_DIRECT	GO:1990314~cellular response to insulin-like growth factor stimulus	3	0.32538	0.0249953	CREB1, FBN1, CCNA2	11.3587	0.321639
GOTERM_BP_DIRECT	GO:0034349~glial cell apoptotic process	3	0.32538	0.0249953	CASP3, APAF1, RB1	11.3587	0.321639
GOTERM_BP_DIRECT	GO:0043570~maintenance of DNA repeat elements	3	0.32538	0.0249953	MSH2, AXIN2, TCF7L2	11.3587	0.321639
GOTERM_BP_DIRECT	GO:1902262~apoptotic process involved in patterning of blood vessels	3	0.32538	0.0249953	BAK1, BAX, SPI1	11.3587	0.321639
GOTERM_BP_DIRECT	GO:1900103~positive regulation of endoplasmic reticulum unfolded protein response	3	0.32538	0.0249953	BAK1, BAX, PIK3R1	11.3587	0.321639
GOTERM_BP_DIRECT	GO:0043353~enucleate erythrocyte differentiation	3	0.32538	0.0249953	ID2, CEBPG, RB1	11.3587	0.321639
GOTERM_BP_DIRECT	GO:0032534~regulation of microvillus assembly	3	0.32538	0.0249953	KLF5, PODXL, FSCN1	11.3587	0.321639
GOTERM_BP_DIRECT	GO:0045636~positive regulation of melanocyte differentiation	3	0.32538	0.0249953	BCL2, KITLG, ZEB2	11.3587	0.321639
GOTERM_BP_DIRECT	GO:1905007~positive regulation of epithelial to mesenchymal transition involved in endocardial cushion formation	3	0.32538	0.0249953	TGFBR1, TGFBR2, ACVR1	11.3587	0.321639
GOTERM_BP_DIRECT	GO:0030098~lymphocyte differentiation	3	0.32538	0.0249953	IKZF1, SPI1, CBFB	11.3587	0.321639
GOTERM_BP_DIRECT	GO:2000343~positive regulation of chemokine (C-X-C motif) ligand 2 production	3	0.32538	0.0249953	TNF, HDAC1, MIF	11.3587	0.321639
GOTERM_BP_DIRECT	GO:0051534~negative regulation of NFAT protein import into nucleus	3	0.32538	0.0249953	GSK3B, MAPK7, MTOR	11.3587	0.321639
GOTERM_MF_DIRECT	GO:0015171~amino acid transmembrane transporter activity	7	0.759219	0.0345999	SLC38A5, SLC1A4, SLC38A2, SLC16A10, SLC7A1, SLC38A1, SLC7A11	2.84733	0.322067
REACTOME_PATHWAY	R-HSA-111459:R-HSA-111459	3	0.32538	0.0364085	CASP3, CASP7, APAF1	9.29181	0.324045
REACTOME_PATHWAY	R-HSA-69478:R-HSA-69478	3	0.32538	0.0364085	CDK1, PKMYT1, WEE1	9.29181	0.324045
REACTOME_PATHWAY	R-HSA-68911:R-HSA-68911	3	0.32538	0.0364085	E2F1, E2F3, CCNA2	9.29181	0.324045
REACTOME_PATHWAY	R-HSA-75157:R-HSA-75157	3	0.32538	0.0364085	FASLG, FADD, FAS	9.29181	0.324045
REACTOME_PATHWAY	R-HSA-5654706:R-HSA-5654706	5	0.542299	0.0362481	NRAS, KRAS, GRB2, FGF2, PTPN11	3.87159	0.32603
REACTOME_PATHWAY	R-HSA-5218920:R-HSA-5218920	6	0.650759	0.0358614	PDPK1, MTOR, THEM4, AKT3, CDH5, CTNNB1	3.20407	0.326348
GOTERM_MF_DIRECT	GO:0043184~vascular endothelial growth factor receptor 2 binding	3	0.32538	0.0355412	ITGA5, VEGFA, ITGB3	9.55889	0.326747
GOTERM_MF_DIRECT	GO:0045182~translation regulator activity	3	0.32538	0.0355412	IGF2BP1, IGF2BP2, IGF2BP3	9.55889	0.326747
REACTOME_PATHWAY	R-HSA-210990:R-HSA-210990	4	0.433839	0.0378606	INPP5D, ITGB3, SRC, PTPN11	5.16212	0.331527
REACTOME_PATHWAY	R-HSA-264870:R-HSA-264870	4	0.433839	0.0378606	CASP6, CASP3, CASP7, VIM	5.16212	0.331527
GOTERM_BP_DIRECT	GO:0031334~positive regulation of protein complex assembly	5	0.542299	0.0263356	AJUBA, TNF, GSK3B, VEGFA, FGF2	4.30255	0.334879
GOTERM_BP_DIRECT	GO:0046427~positive regulation of JAK-STAT cascade	5	0.542299	0.0263356	HES1, NOTCH1, IL6, CYP1B1, KIT	4.30255	0.334879
GOTERM_BP_DIRECT	GO:1904886~beta-catenin destruction complex disassembly	5	0.542299	0.0263356	WNT1, WNT3A, GSK3B, FRAT2, CTNNB1	4.30255	0.334879
GOTERM_MF_DIRECT	GO:0004896~cytokine receptor activity	6	0.650759	0.037882	CD44, OSMR, FLT3, LIFR, IL6R, IL13RA1	3.1863	0.341756
GOTERM_BP_DIRECT	GO:0045665~negative regulation of neuron differentiation	8	0.867679	0.0271543	APP, EIF4E, ID2, DLL1, CNTN4, JAG1, FOXO3, MEIS1	2.70446	0.342446
GOTERM_BP_DIRECT	GO:0046628~positive regulation of insulin receptor signaling pathway	4	0.433839	0.0281448	OSBPL8, IRS1, SIRT1, SRC	5.82499	0.350689
GOTERM_BP_DIRECT	GO:0060413~atrial septum morphogenesis	4	0.433839	0.0281448	SMO, NOTCH2, BMPR2, CYR61	5.82499	0.350689
GOTERM_BP_DIRECT	GO:0010952~positive regulation of peptidase activity	4	0.433839	0.0281448	APP, MAPK12, MMP14, FN1	5.82499	0.350689
GOTERM_BP_DIRECT	GO:0043568~positive regulation of insulin-like growth factor receptor signaling pathway	4	0.433839	0.0281448	WNT1, IGF1, IGFBP3, IGFBP5	5.82499	0.350689
GOTERM_BP_DIRECT	GO:0008340~determination of adult lifespan	4	0.433839	0.0281448	MSH2, BBC3, TP53, INPP5D	5.82499	0.350689
GOTERM_BP_DIRECT	GO:0070306~lens fiber cell differentiation	4	0.433839	0.0281448	MAF, NF2, SMAD3, SLC7A11	5.82499	0.350689
GOTERM_BP_DIRECT	GO:0071391~cellular response to estrogen stimulus	4	0.433839	0.0281448	CRHBP, ESR1, MDM2, MYC	5.82499	0.350689
GOTERM_BP_DIRECT	GO:0061029~eyelid development in camera-type eye	4	0.433839	0.0281448	EGFR, HDAC1, JUN, SRF	5.82499	0.350689
GOTERM_BP_DIRECT	GO:0060425~lung morphogenesis	4	0.433839	0.0281448	TCF21, ID1, MAPK3, SRF	5.82499	0.350689
GOTERM_BP_DIRECT	GO:0048712~negative regulation of astrocyte differentiation	4	0.433839	0.0281448	NF1, F2, HMGA2, MYCN	5.82499	0.350689
GOTERM_BP_DIRECT	GO:0097284~hepatocyte apoptotic process	4	0.433839	0.0281448	DNMT3A, RB1, FAS, BCL2L1	5.82499	0.350689
GOTERM_BP_DIRECT	GO:0043518~negative regulation of DNA damage response, signal transduction by p53 class mediator	4	0.433839	0.0281448	CD44, MDM2, SIRT1, MIF	5.82499	0.350689
GOTERM_BP_DIRECT	GO:0051145~smooth muscle cell differentiation	4	0.433839	0.0281448	MEF2C, GATA6, ACVR1, CTNNB1	5.82499	0.350689
GOTERM_BP_DIRECT	GO:0010634~positive regulation of epithelial cell migration	6	0.650759	0.0281074	JUN, TGFBR2, BMPR2, ITGA2, DOCK5, SRC	3.44204	0.351247
GOTERM_BP_DIRECT	GO:0002931~response to ischemia	6	0.650759	0.0281074	MEF2C, PPIF, HYOU1, PANX1, BCL2, HK2	3.44204	0.351247
GOTERM_BP_DIRECT	GO:0043491~protein kinase B signaling	6	0.650759	0.0281074	ZFP36L1, TNF, IGF1, THEM4, PTEN, EPHA2	3.44204	0.351247
GOTERM_BP_DIRECT	GO:0043154~negative regulation of cysteine-type endopeptidase activity involved in apoptotic process	9	0.976139	0.0283292	LAMTOR5, IL6, CD44, VEGFA, RAF1, MDM2, THBS1, KLF4, SRC	2.46929	0.351614
GOTERM_MF_DIRECT	GO:0005159~insulin-like growth factor receptor binding	4	0.433839	0.0403994	SOCS1, IGF1, IRS1, PIK3R1	5.09807	0.357467
GOTERM_MF_DIRECT	GO:0016538~cyclin-dependent protein serine/threonine kinase regulator activity	4	0.433839	0.0403994	CCNE2, CCNE1, CCND1, CDK4	5.09807	0.357467
REACTOME_PATHWAY	R-HSA-1810476:R-HSA-1810476	5	0.542299	0.0425695	APP, MYD88, RIPK1, TLR3, IKBKB	3.68723	0.361529
REACTOME_PATHWAY	R-HSA-381426:R-HSA-381426	5	0.542299	0.0425695	F2, IGF1, IGFBP3, MMP1, IGFBP5	3.68723	0.361529
REACTOME_PATHWAY	R-HSA-5654688:R-HSA-5654688	5	0.542299	0.0425695	NRAS, FGFR1, KRAS, GRB2, FGF2	3.68723	0.361529
REACTOME_PATHWAY	R-HSA-5654689:R-HSA-5654689	5	0.542299	0.0425695	FGFR1, GRB2, FGF2, PIK3R1, PTPN11	3.68723	0.361529
GOTERM_BP_DIRECT	GO:0007169~transmembrane receptor protein tyrosine kinase signaling pathway	11	1.19306	0.0298702	EGFR, DDR1, IGF1R, MPZL1, FLT3, ERBB3, ERBB2, MET, JAK1, KIT, CSF1R	2.1692	0.365986
GOTERM_BP_DIRECT	GO:0048754~branching morphogenesis of an epithelial tube	5	0.542299	0.0305866	NOTCH1, VEGFA, MET, MMP14, MYCN	4.11548	0.370099
GOTERM_BP_DIRECT	GO:0003148~outflow tract septum morphogenesis	5	0.542299	0.0305866	GATA6, TGFBR2, BMPR2, SMAD4, ACVR1	4.11548	0.370099
GOTERM_BP_DIRECT	GO:0016239~positive regulation of macroautophagy	5	0.542299	0.0305866	SQSTM1, HMOX1, BNIP3L, PAFAH1B2, SIRT1	4.11548	0.370099
GOTERM_BP_DIRECT	GO:0090398~cellular senescence	5	0.542299	0.0305866	CDKN1A, CDKN2A, ID2, MAP2K1, SRF	4.11548	0.370099
GOTERM_BP_DIRECT	GO:0043278~response to morphine	5	0.542299	0.0305866	DRD3, MDM2, MTOR, PPP2R2A, PPP5C	4.11548	0.370099
GOTERM_BP_DIRECT	GO:0006979~response to oxidative stress	12	1.30152	0.0305683	GSS, EGFR, APP, PXDN, PTGS2, HMOX1, PON2, IDH1, MMP14, ABL1, SIRT1, SLC7A11	2.06522	0.37088
GOTERM_BP_DIRECT	GO:1901796~regulation of signal transduction by p53 class mediator	13	1.40998	0.0307724	HDAC1, MAPK14, TAF9B, TP53, POU4F2, TP63, MDM2, CHEK1, MAPK11, AURKB, ZNF385A, BRCA1, TP53INP1	1.98473	0.370938
GOTERM_BP_DIRECT	GO:0098869~cellular oxidant detoxification	9	0.976139	0.0305635	PXDN, NXN, PTGS2, PRDX6, S100A9, TXNRD1, GPX7, SESN1, TP53INP1	2.43402	0.371794
GOTERM_BP_DIRECT	GO:0071300~cellular response to retinoic acid	9	0.976139	0.0305635	MUC1, WNT5A, MEF2C, WNT3A, PPARG, COL1A1, OGT, MYC, KLF4	2.43402	0.371794
GOTERM_BP_DIRECT	GO:0031647~regulation of protein stability	9	0.976139	0.0305635	CDC42, LAMP2, CDKN2A, KRAS, NF2, ANK2, BCL2, GNL3L, PTEN	2.43402	0.371794
REACTOME_PATHWAY	R-HSA-4641262:R-HSA-4641262	6	0.650759	0.0462086	WNT1, WNT3A, GSK3B, PPP2R5C, FRAT2, CTNNB1	2.99736	0.382667
GOTERM_BP_DIRECT	GO:0030154~cell differentiation	35	3.7961	0.0321843	GNA13, CDX2, TMEM189-UBE2V1, CADM1, GRB2, NAA15, PRRC2A, ANPEP, MYBL2, FLI1, NDRG3, CTGF, SQSTM1, ROBO4, RHOB, CREBL2, ZBTB7A, FLT3, YY1, TGFBR2, TP53, COL15A1, RAF1, DLL1, GAS7, PURA, TXNDC12, NOTCH1, NXN, DMTF1, NOTCH4, JAK1, MAPK7, APAF1, TNFAIP2	1.43418	0.383419
REACTOME_PATHWAY	R-HSA-5357786:R-HSA-5357786	4	0.433839	0.0469238	TNF, RIPK1, FADD, TNFAIP3	4.76503	0.38395
REACTOME_PATHWAY	R-HSA-209543:R-HSA-209543	4	0.433839	0.0469238	MYD88, SQSTM1, PRKCI, IKBKB	4.76503	0.38395
GOTERM_BP_DIRECT	GO:0007626~locomotory behavior	10	1.0846	0.0326569	GMFB, APP, DRD3, PAK5, MECP2, STRN, PTEN, MEIS1, ZNF385A, SOD2	2.25372	0.386878
GOTERM_BP_DIRECT	GO:0032088~negative regulation of NF-kappaB transcription factor activity	9	0.976139	0.0329157	UFL1, PELI1, CDKN2A, CYP1B1, CDK5RAP3, ITCH, TNFAIP3, SIRT1, KLF4	2.39973	0.388315
GOTERM_BP_DIRECT	GO:0007409~axonogenesis	11	1.19306	0.0338035	APP, NOTCH1, PICALM, BCL2, GSK3B, CREB1, CNTN4, DOCK7, STMN1, NUMBL, PTPN11	2.12493	0.395526
REACTOME_PATHWAY	R-HSA-5654712:R-HSA-5654712	5	0.542299	0.0494712	NRAS, KRAS, GRB2, FGF2, PTPN11	3.51962	0.396891
GOTERM_BP_DIRECT	GO:0006470~protein dephosphorylation	13	1.40998	0.0342448	PTPRK, PPM1D, DUSP2, PTPRM, NCEH1, CDC14B, BCL2, PPP3R1, PPP3CA, PTEN, FBXW11, PPP2R2A, PPP5C	1.95322	0.39857
GOTERM_BP_DIRECT	GO:0042176~regulation of protein catabolic process	4	0.433839	0.0344473	CDC42, ODC1, MDM2, FURIN	5.40892	0.399423
GOTERM_BP_DIRECT	GO:0031529~ruffle organization	4	0.433839	0.0344473	ARFIP2, MTOR, TPM1, CSF1R	5.40892	0.399423
GOTERM_BP_DIRECT	GO:0030889~negative regulation of B cell proliferation	4	0.433839	0.0344473	CDKN2A, CTLA4, PRDM1, INPP5D	5.40892	0.399423
GOTERM_BP_DIRECT	GO:2000353~positive regulation of endothelial cell apoptotic process	4	0.433839	0.0344473	PRKCI, FASLG, FOXO3, THBS1	5.40892	0.399423
GOTERM_BP_DIRECT	GO:0071361~cellular response to ethanol	4	0.433839	0.0344473	DNMT3A, SPI1, SOD2, TP53INP1	5.40892	0.399423
GOTERM_MF_DIRECT	GO:0005138~interleukin-6 receptor binding	3	0.32538	0.0480594	IL6, ADAM17, IL6R	8.19333	0.40176
GOTERM_MF_DIRECT	GO:0005114~type II transforming growth factor beta receptor binding	3	0.32538	0.0480594	TGFBR1, TGFB3, BAMBI	8.19333	0.40176
GOTERM_BP_DIRECT	GO:0006260~DNA replication	15	1.6269	0.0348411	CDK1, NASP, IGF1, CHEK1, SIRT1, CDC25A, BRCA1, DTD1, POLE3, POLD2, CHAF1A, FEN1, NFIA, NFIB, RBMS1	1.83205	0.401992
GOTERM_MF_DIRECT	GO:0030674~protein binding, bridging	9	0.976139	0.0473267	CAV2, STX1A, FBXW7, ANK2, FSCN1, ANXA1, COL1A2, DSP, CUX1	2.23455	0.402614
GOTERM_MF_DIRECT	GO:0048018~receptor agonist activity	4	0.433839	0.0478454	WNT5A, WNT1, WNT3A, VEGFA	4.77945	0.403189
GOTERM_BP_DIRECT	GO:0072593~reactive oxygen species metabolic process	6	0.650759	0.0352881	CTGF, BCL2, PMAIP1, SESN1, DDIT4, CYR61	3.24535	0.404027
GOTERM_BP_DIRECT	GO:0071902~positive regulation of protein serine/threonine kinase activity	6	0.650759	0.0352881	SPRY2, MAP2K1, EZH2, RHOA, SRC, CSF1R	3.24535	0.404027
GOTERM_BP_DIRECT	GO:0006284~base-excision repair	6	0.650759	0.0352881	UNG, TP53, TDG, HMGA2, HMGA1, FEN1	3.24535	0.404027
GOTERM_BP_DIRECT	GO:0040018~positive regulation of multicellular organism growth	6	0.650759	0.0352881	SMO, DIO3, BCL2, CREB1, HMGA2, GPAM	3.24535	0.404027
GOTERM_BP_DIRECT	GO:0009954~proximal/distal pattern formation	5	0.542299	0.0352181	HOXA11, TP63, DLL1, HOXD10, CTNNB1	3.94401	0.404383
GOTERM_BP_DIRECT	GO:0030099~myeloid cell differentiation	5	0.542299	0.0352181	CDKN1C, BCL6, IFI16, RUNX1, CBFB	3.94401	0.404383
GOTERM_BP_DIRECT	GO:0030511~positive regulation of transforming growth factor beta receptor signaling pathway	5	0.542299	0.0352181	CDKN1C, SMAD4, SDCBP, ADAM17, THBS1	3.94401	0.404383
GOTERM_BP_DIRECT	GO:0048041~focal adhesion assembly	5	0.542299	0.0352181	AJUBA, PTPRK, PDPK1, BCL2, ITGA2	3.94401	0.404383
GOTERM_BP_DIRECT	GO:0007422~peripheral nervous system development	5	0.542299	0.0352181	EGR2, ERBB3, ERBB2, NF1, UGT8	3.94401	0.404383
GOTERM_BP_DIRECT	GO:0006469~negative regulation of protein kinase activity	11	1.19306	0.0358999	GMFB, PDPK1, IL6, CDKN2A, NF2, SOCS3, SOCS1, NF1, MLLT1, RB1, TRIB1	2.10347	0.408464
GOTERM_BP_DIRECT	GO:0032760~positive regulation of tumor necrosis factor production	7	0.759219	0.0360458	MYD88, HDAC1, RIPK1, TLR3, FADD, TLR4, PIK3R1	2.81954	0.408765
GOTERM_BP_DIRECT	GO:1904953~Wnt signaling pathway involved in midbrain dopaminergic neuron differentiation	3	0.32538	0.0361949	WNT5A, WNT1, WNT3A	9.46561	0.409093
GOTERM_BP_DIRECT	GO:0010694~positive regulation of alkaline phosphatase activity	3	0.32538	0.0361949	MEF2C, SMAD3, ITGA2	9.46561	0.409093
GOTERM_BP_DIRECT	GO:0070245~positive regulation of thymocyte apoptotic process	3	0.32538	0.0361949	WNT5A, BBC3, TP53	9.46561	0.409093
GOTERM_BP_DIRECT	GO:0007044~cell-substrate junction assembly	3	0.32538	0.0361949	ITGA5, ITGB3, FN1	9.46561	0.409093
GOTERM_BP_DIRECT	GO:0060789~hair follicle placode formation	3	0.32538	0.0361949	CDC42, HDAC1, CTNNB1	9.46561	0.409093
GOTERM_BP_DIRECT	GO:0038063~collagen-activated tyrosine kinase receptor signaling pathway	3	0.32538	0.0361949	DDR1, COL4A2, COL4A1	9.46561	0.409093
GOTERM_BP_DIRECT	GO:0002320~lymphoid progenitor cell differentiation	3	0.32538	0.0361949	BCL2, SPI1, KIT	9.46561	0.409093
GOTERM_BP_DIRECT	GO:0035897~proteolysis in other organism	3	0.32538	0.0361949	MAP2K1, MAP2K4, MAP2K7	9.46561	0.409093
GOTERM_BP_DIRECT	GO:0071168~protein localization to chromatin	3	0.32538	0.0361949	PLK1, EZH2, ESR1	9.46561	0.409093
GOTERM_BP_DIRECT	GO:0090344~negative regulation of cell aging	3	0.32538	0.0361949	WNT1, PTEN, MIF	9.46561	0.409093
GOTERM_BP_DIRECT	GO:0038092~nodal signaling pathway	3	0.32538	0.0361949	ACVR1B, SMAD3, SMAD2	9.46561	0.409093
GOTERM_MF_DIRECT	GO:0001103~RNA polymerase II repressing transcription factor binding	5	0.542299	0.0499015	SP1, HDAC1, GATA6, TCF7L2, STAT3	3.54033	0.410873
GOTERM_MF_DIRECT	GO:0042056~chemoattractant activity	5	0.542299	0.0499015	FGF7, VEGFA, CXCL12, FGF2, MIF	3.54033	0.410873
GOTERM_BP_DIRECT	GO:0043407~negative regulation of MAP kinase activity	6	0.650759	0.0392652	PTPRJ, SPRY2, SPRY1, NF1, CDK5RAP3, MAPK7	3.1552	0.434382
GOTERM_BP_DIRECT	GO:0009408~response to heat	7	0.759219	0.0394293	IL6, MICA, IGF1, DNAJB4, MAP2K7, CXCL12, TP53INP1	2.7608	0.434745
GOTERM_BP_DIRECT	GO:0046686~response to cadmium ion	5	0.542299	0.0402328	GSS, CDK1, CDKN1B, SPARC, SOD2	3.78625	0.440399
GOTERM_BP_DIRECT	GO:2001235~positive regulation of apoptotic signaling pathway	5	0.542299	0.0402328	TGFBR1, TP63, APAF1, PTEN, TP53INP1	3.78625	0.440399
GOTERM_BP_DIRECT	GO:0048589~developmental growth	5	0.542299	0.0402328	TYMS, HOXA11, SMAD4, SMAD3, SRF	3.78625	0.440399
GOTERM_BP_DIRECT	GO:0070423~nucleotide-binding oligomerization domain containing signaling pathway	5	0.542299	0.0402328	TMEM189-UBE2V1, ITCH, IKBKB, TNFAIP3, TAB2	3.78625	0.440399
GOTERM_BP_DIRECT	GO:0030878~thyroid gland development	5	0.542299	0.0402328	MAP2K1, MAPK3, RAF1, SMAD3, SRF	3.78625	0.440399
GOTERM_BP_DIRECT	GO:0016337~single organismal cell-cell adhesion	11	1.19306	0.0403602	VCAM1, EGFR, ICAM1, CD44, ICOS, TENM2, DSP, FNDC3A, SRC, CDH5, CTNNB1	2.06182	0.440438
GOTERM_BP_DIRECT	GO:0016567~protein ubiquitination	28	3.03688	0.0409291	ANAPC16, BACH1, BACH2, MYLIP, CDC42, FBXW7, TRIM9, ITCH, FBXW11, SOCS3, CCNF, SOCS1, UBE2J1, HACE1, SOCS5, TRIM63, SIRT1, ATG3, BRCA1, DCAF7, AKTIP, NEDD4, PLK1, TRIM32, MDM2, FBXO32, FBXO33, TNFAIP3	1.47653	0.44207
GOTERM_BP_DIRECT	GO:0007030~Golgi organization	9	0.976139	0.0407025	CDC42, RAB30, CSNK1D, TMED2, GOLPH3L, HACE1, TMED10, GOLGA5, GAK	2.30245	0.442234
GOTERM_BP_DIRECT	GO:0006950~response to stress	8	0.867679	0.0408471	EGFR, ATF6, HSP90B1, SQSTM1, MAPK11, MTOR, OMA1, TP53INP1	2.48278	0.442406
GOTERM_BP_DIRECT	GO:0008631~intrinsic apoptotic signaling pathway in response to oxidative stress	4	0.433839	0.0414132	ZNF622, CYP1B1, BCL2, SOD2	5.04833	0.444985
GOTERM_BP_DIRECT	GO:0043149~stress fiber assembly	4	0.433839	0.0414132	RHOA, ZYX, SRF, SRC	5.04833	0.444985
GOTERM_BP_DIRECT	GO:0007095~mitotic G2 DNA damage checkpoint	4	0.433839	0.0414132	CDK1, CDK5RAP3, HMGA2, CCNA2	5.04833	0.444985
GOTERM_BP_DIRECT	GO:0046688~response to copper ion	4	0.433839	0.0414132	ICAM1, CDK1, LOXL2, SOD3	5.04833	0.444985
GOTERM_BP_DIRECT	GO:0030330~DNA damage response, signal transduction by p53 class mediator	4	0.433839	0.0414132	ATRX, TP53, FOXO3, MIF	5.04833	0.444985
GOTERM_BP_DIRECT	GO:0043122~regulation of I-kappaB kinase/NF-kappaB signaling	4	0.433839	0.0414132	PDPK1, CARD8, TNF, SQSTM1	5.04833	0.444985
GOTERM_BP_DIRECT	GO:0022408~negative regulation of cell-cell adhesion	4	0.433839	0.0414132	WNT1, NF2, PODXL, ABL1	5.04833	0.444985
GOTERM_BP_DIRECT	GO:0048255~mRNA stabilization	4	0.433839	0.0414132	E2F1, ELAVL1, MTOR, AXIN2	5.04833	0.444985
GOTERM_BP_DIRECT	GO:0048714~positive regulation of oligodendrocyte differentiation	4	0.433839	0.0414132	HDAC1, PPARG, RHEB, MTOR	5.04833	0.444985
GOTERM_BP_DIRECT	GO:0007623~circadian rhythm	9	0.976139	0.0435483	EGFR, TYMS, ID1, JUN, GSK3B, CREB1, ID3, FAS, CDK4	2.27175	0.45991
GOTERM_BP_DIRECT	GO:0032467~positive regulation of cytokinesis	6	0.650759	0.0435041	KIF23, CDC42, DRD3, RHOA, PKN2, AURKB	3.06993	0.460581
GOTERM_BP_DIRECT	GO:2001240~negative regulation of extrinsic apoptotic signaling pathway in absence of ligand	6	0.650759	0.0435041	TNF, MCL1, RIPK1, BCL2, MAPK7, BCL2L1	3.06993	0.460581
GOTERM_BP_DIRECT	GO:0034332~adherens junction organization	6	0.650759	0.0435041	CDC42, CADM1, DSP, SRC, CDH5, NUMBL	3.06993	0.460581
GOTERM_BP_DIRECT	GO:0051898~negative regulation of protein kinase B signaling	6	0.650759	0.0435041	PTPRJ, DRD3, PTEN, SIRT1, KLF4, EPHA2	3.06993	0.460581
GOTERM_BP_DIRECT	GO:0007613~memory	8	0.867679	0.0440393	EIF4EBP2, CEBPB, PTGS2, ITGA5, CREB1, PAK5, PTEN, FEN1	2.44274	0.462716
GOTERM_BP_DIRECT	GO:0071897~DNA biosynthetic process	5	0.542299	0.0456316	TYMS, POLE4, POLE3, CTGF, PHB	3.64062	0.473904
GOTERM_BP_DIRECT	GO:0032148~activation of protein kinase B activity	5	0.542299	0.0456316	WNT5A, PDPK1, OSBPL8, IGF1, SRC	3.64062	0.473904
GOTERM_BP_DIRECT	GO:0044267~cellular protein metabolic process	12	1.30152	0.0472441	APP, HIST1H4A, ADORA2B, GATA6, BACE1, F2, IGF1, MMP13, IGFBP3, FURIN, MMP1, IGFBP5	1.92521	0.484963
GOTERM_BP_DIRECT	GO:0034446~substrate adhesion-dependent cell spreading	6	0.650759	0.048007	VAMP3, LAMC1, ITGB3, ABL1, SRC, FN1	2.98914	0.489551
GOTERM_BP_DIRECT	GO:0006914~autophagy	13	1.40998	0.0485841	CHMP2A, ATG9A, BECN1, SQSTM1, TMEM59, S100A9, UVRAG, FOXO1, RAB1B, IFI16, MTOR, ABL1, VPS39	1.85042	0.492729
GOTERM_BP_DIRECT	GO:0048593~camera-type eye morphogenesis	4	0.433839	0.0490278	SHROOM2, YY1, VEGFA, NF1	4.73281	0.493878
GOTERM_BP_DIRECT	GO:0007220~Notch receptor processing	4	0.433839	0.0490278	NOTCH4, ADAM17, DLL1, JAG1	4.73281	0.493878
GOTERM_BP_DIRECT	GO:0030949~positive regulation of vascular endothelial growth factor receptor signaling pathway	4	0.433839	0.0490278	GRB10, ITGA5, VEGFA, ITGB3	4.73281	0.493878
GOTERM_BP_DIRECT	GO:0010832~negative regulation of myotube differentiation	4	0.433839	0.0490278	HDAC4, NOTCH1, BDNF, HDAC1	4.73281	0.493878
GOTERM_BP_DIRECT	GO:0070848~response to growth factor	4	0.433839	0.0490278	GATA6, FASLG, MYC, EPHA2	4.73281	0.493878
GOTERM_BP_DIRECT	GO:0035994~response to muscle stretch	4	0.433839	0.0490278	FOS, MAPK14, JUN, RAF1	4.73281	0.493878
GOTERM_BP_DIRECT	GO:0010592~positive regulation of lamellipodium assembly	4	0.433839	0.0490278	WNT1, HDAC4, FSCN1, MTOR	4.73281	0.493878
GOTERM_BP_DIRECT	GO:0034351~negative regulation of glial cell apoptotic process	3	0.32538	0.0489266	PRKCA, PRKCI, DLL1	8.11338	0.494177
GOTERM_BP_DIRECT	GO:0060449~bud elongation involved in lung branching	3	0.32538	0.0489266	SPRY2, SPRY1, RDH10	8.11338	0.494177
GOTERM_BP_DIRECT	GO:2000144~positive regulation of DNA-templated transcription, initiation	3	0.32538	0.0489266	BCLAF1, JUN, CTNNB1	8.11338	0.494177
GOTERM_BP_DIRECT	GO:0060074~synapse maturation	3	0.32538	0.0489266	PALM, PTEN, NFIA	8.11338	0.494177
GOTERM_BP_DIRECT	GO:0071312~cellular response to alkaloid	3	0.32538	0.0489266	ICAM1, MDM2, BCL2L1	8.11338	0.494177
GOTERM_BP_DIRECT	GO:0042518~negative regulation of tyrosine phosphorylation of Stat3 protein	3	0.32538	0.0489266	NF2, SOCS3, SOCS1	8.11338	0.494177
GOTERM_BP_DIRECT	GO:0001542~ovulation from ovarian follicle	3	0.32538	0.0489266	ADAMTS1, FOXO3, SIRT1	8.11338	0.494177
GOTERM_BP_DIRECT	GO:0043496~regulation of protein homodimerization activity	3	0.32538	0.0489266	BAK1, BAX, BCL2	8.11338	0.494177
GOTERM_BP_DIRECT	GO:0043551~regulation of phosphatidylinositol 3-kinase activity	3	0.32538	0.0489266	KLF4, PIK3R1, PIK3R2	8.11338	0.494177
GOTERM_BP_DIRECT	GO:0060501~positive regulation of epithelial cell proliferation involved in lung morphogenesis	3	0.32538	0.0489266	CDC42, FGF7, HMGA2	8.11338	0.494177
GOTERM_BP_DIRECT	GO:0015813~L-glutamate transport	3	0.32538	0.0489266	PRAF2, SLC25A13, SLC25A22	8.11338	0.494177
GOTERM_BP_DIRECT	GO:0060840~artery development	3	0.32538	0.0489266	HOXA1, BMPR2, LUZP1	8.11338	0.494177
GOTERM_BP_DIRECT	GO:0002318~myeloid progenitor cell differentiation	3	0.32538	0.0489266	FLT3, KIT, MLF1	8.11338	0.494177
GOTERM_BP_DIRECT	GO:0045955~negative regulation of calcium ion-dependent exocytosis	3	0.32538	0.0489266	NOTCH1, SYT4, TRIM9	8.11338	0.494177
GOTERM_BP_DIRECT	GO:0048806~genitalia development	3	0.32538	0.0489266	WNT5A, DNAJC19, PTPN11	8.11338	0.494177
GOTERM_BP_DIRECT	GO:0042035~regulation of cytokine biosynthetic process	3	0.32538	0.0489266	IGF2BP1, IGF2BP2, IGF2BP3	8.11338	0.494177
GOTERM_BP_DIRECT	GO:0045657~positive regulation of monocyte differentiation	3	0.32538	0.0489266	CTNNBIP1, ZFP36L1, JUN	8.11338	0.494177
GOTERM_BP_DIRECT	GO:1904628~cellular response to phorbol 13-acetate 12-myristate	3	0.32538	0.0489266	ZFP36L1, CDK6, MYC	8.11338	0.494177
GOTERM_BP_DIRECT	GO:0010882~regulation of cardiac muscle contraction by calcium ion signaling	3	0.32538	0.0489266	HDAC4, ANK2, ATP2A2	8.11338	0.494177
GOTERM_BP_DIRECT	GO:0060982~coronary artery morphogenesis	3	0.32538	0.0489266	NOTCH1, TGFBR1, VEGFA	8.11338	0.494177
GOTERM_BP_DIRECT	GO:0044321~response to leptin	3	0.32538	0.0489266	CCND1, SIRT1, STAT3	8.11338	0.494177
GOTERM_BP_DIRECT	GO:0048842~positive regulation of axon extension involved in axon guidance	3	0.32538	0.0489266	VEGFA, BMPR2, CXCL12	8.11338	0.494177
GOTERM_BP_DIRECT	GO:0001783~B cell apoptotic process	3	0.32538	0.0489266	BAK1, BAX, BCL2L11	8.11338	0.494177
GOTERM_BP_DIRECT	GO:0014807~regulation of somitogenesis	3	0.32538	0.0489266	NOTCH1, CDX2, DLL1	8.11338	0.494177
GOTERM_BP_DIRECT	GO:0050798~activated T cell proliferation	3	0.32538	0.0489266	SATB1, CADM1, ABL1	8.11338	0.494177
UP_TISSUE	Brain	427	46.3124	0.0170771	RFT1, CDIPT, SCN3A, TUBB2A, RP2, NAA15, MYLIP, CTNNB1, AGTR1, ACBD3, APP, HTR1A, BRPF3, FAS, RAB27B, CCNA2, PTPRK, PTPRM, CYP1A1, VPS45, MECP2, GRB10, CD320, TAGLN, BACE1, ADAMTS1, ST18, CHORDC1, TM6SF1, TPPP3, GNAI2, CYP51A1, HSD17B12, PPT2, BCL2L2, PRRC2A, FAM19A1, MYBL2, ACP1, DTD1, SYPL1, DNMT3B, DHX57, ASXL2, GPD2, DNMT3A, MAP2K1, PHB, MAP2K4, ATP11A, FXR2, GAS7, SYNE2, MAP2, MARCKS, DHX40, …	1.0808	0.241567
UP_TISSUE	Placenta	273	29.6095	1.65977e-17	CDIPT, RFT1, SCN3A, PTGS2, OSMR, PDLIM5, MYLIP, CTNNB1, AGTR1, ACBD3, FLI1, CTGF, SMOX, RAB21, ANAPC1, RECK, F11R, CYP1A1, LIFR, MECP2, YIF1B, KRT19, TACSTD2, TRMT13, SERBP1, PGM1, LAMC1, MAPK7, LMNB1, ERBB3, TXN2, ERBB2, DUSP12, ACP2, PRRC2A, ACP1, PXN, TCF21, TPI1, CD69, IDH1, C11ORF58, PRPF40A, KLF5, PELI1, OSBPL9, TGFBR1, SCD, SMAD4, SMAD3, SMAD2, TPD52L2, SMAD1, NOTCH2, HYOU1, DMTF1, NOTCH4,…	1.60341	2.53115e-15
UP_TISSUE	Epithelium	232	25.1627	3.55322e-18	HMGN3, PDLIM5, RP2, NAA15, LUZP1, AURKB, CTNNB1, CD44, BRPF3, RBM8A, ANAPC1, BSG, CYP1A1, YY1, RCOR1, UBE2J1, MECP2, GRB10, UHRF1, SCYL1, TACSTD2, SERBP1, JUN, MAPK3, VEGFA, PGM1, ALDOA, RAD23B, PALM, LMNB1, LMNB2, ERBB2, IGF2BP1, PRRC2A, RFFL, MYBL2, ACP1, COIL, PXN, DTD1, CALU, TPI1, C11ORF58, TRAM1, PRPF40A, DHX57, ASXL2, DNMT3A, OSBPL8, PHB, TGFBR2, SMAD5, SMAD2, TPD52L2, FXR2, EPHA2, USF2, P…	1.72165	1.08373e-15
UP_TISSUE	Lung	160	17.3536	0.0142715	CEP72, HMGN3, MRPS33, CADM1, NT5C3A, PTGS2, S100A9, TLR3, TLR4, AURKB, SLC35A1, MMP3, BAK1, EIF4EBP2, GSTM4, S1PR1, ATAT1, CD44, MED28, RBM8A, SLC25A22, FNDC3B, SATB1, CA12, SOCS1, FADD, YIF1B, SERBP1, BACE1, VEGFA, MLLT11, HARS, STMN1, MAPK7, MDH2, ALDOA, ANAPC16, FGFR1, CYP1B1, SLC38A2, SRM, NAPG, GNAI2, TRA, ERBB2, BCL2L2, BCL2L1, SRF, SESN1, SRC, PXN, KRAS, SYPL1, HIST1H4A, POLE3, MTPN, IDH1,…	1.18272	0.227321
UP_TISSUE	Liver	147	15.9436	3.2209e-05	CADM1, PDLIM5, CRHBP, S100A9, TLR3, TSPAN8, AURKB, SLC35A1, PNP, CXCL12, CD47, AGTR1, APP, CD44, CTGF, PGRMC1, OGT, FAS, OMA1, PTPRJ, EGFR, PTPRK, F11R, BSG, RARS, F2, LAMC1, PTGFRN, ALDOA, FGFR1, ADSS, SLC38A2, CYP51A1, TXN2, HSD17B12, CERS6, SOX5, ANLN, ACP2, ITGB3, COIL, CALU, TTYH3, TPI1, SYPL1, KDELC2, C11ORF58, PLXND1, TRAM1, FN1, PRPF40A, LAMTOR5, MGAT4A, CACNA2D1, LAMTOR3, IKZF1, SCD, POD…	1.38249	0.00245296
UP_TISSUE	Kidney	118	12.7983	7.9571e-07	RNASEL, CNOT8, LMO2, THRB, SCN3A, NT5C3A, PRC1, CRHBP, TLR4, SLC35A1, GATA6, SMOX, ITCH, FNDC3B, SPTLC1, DFFA, CA12, RXRA, PCTP, VTI1B, PISD, MRM1, DDIT4, NCAM1, HES1, GRB10, HOXD8, CD320, MARC1, SERBP1, VEGFA, VAMP3, STMN1, MDH2, SLC38A5, FGFR1, CAV2, GNAI2, BMPR2, ACP2, FAM19A1, TIMP3, TPI1, GYS1, IDH1, TRAM1, FN1, CARD8, OSBPL8, PODXL, SMAD2, SMAD1, TXNDC12, SLC4A10, CDKN1B, ATP2A2, KCNJ16, RT…	1.56962	8.08939e-05
UP_TISSUE	Skin	112	12.1475	0.0340003	XPO6, TUBB2A, PDLIM5, DSTYK, LUZP1, CTNNB1, NT5DC1, CDKN2A, SERPINE2, SLC25A22, INSIG1, FNDC3B, CDCA4, PMS1, PTPRK, SGPL1, PCTP, RAI14, MRM1, WEE1, HES1, SERBP1, PGM1, TRIM32, COL1A2, DSP, LAMC1, COL1A1, TM6SF1, CHMP2A, SRM, ERBB3, BMPR2, PPT2, COMMD9, G6PC3, SRC, DTD1, HOXA1, POLE4, TPI1, ARPC3, GYS1, C11ORF58, ARHGDIA, CREBL2, DHX57, ZNF622, DNMT3A, SCD, TRIM63, FXR2, DOCK5, GAS7, MYO10, AKTIP,…	1.1917	0.313949
UP_TISSUE	Pancreas	68	7.37527	0.0211693	RTN4, E2F1, GPR160, EZH2, RAB1B, LUZP1, ANPEP, SKAP2, FOS, APP, MYD88, CD44, GATA6, OGT, IL13RA1, LDAH, DUS1L, TOMM34, PTPRJ, METTL7A, YIF1B, HMGA1, KRT19, TACSTD2, BACE1, DSP, MAPK7, SNAP29, BCLAF1, TXN2, TRA, HSD17B12, IGF2BP2, IGF2BP3, TPM2, TIMP3, FAM122C, TCF21, HIST1H4A, KRT5, CD69, SQSTM1, KRT7, TMED10, PPP3CA, ELMOD2, ZBTB7A, KLF13, IL1RN, SMAD3, RAF1, SMAD2, CEP63, STAT3, EPHA2, ATF6, HY…	1.30129	0.23808
UP_TISSUE	Blood	49	5.31453	0.0307164	PALM, TNF, TRA, PPP3R1, HK2, FASLG, ITGB3, PDCD4, ACP1, FLI1, SYPL1, KRT5, CD69, ICOS, FAS, GPX7, PLXND1, FGF2, RTCA, MUC1, PRKCA, ICAM1, CES1, MSH2, PTPA, TP53, CTLA4, PDE3A, MBNL1, FURIN, BCL2L11, USF2, BRCA1, WEE1, SOD3, SLC16A3, PPIF, HYOU1, MEF2D, HSP90B1, DCP2, F2, ST14, MDM2, VCAN, MARCKS, ID3, ABRACL, PPP2R2A	1.34379	0.297017
UP_TISSUE	Platelet	44	4.77223	0.00281812	ALDOA, CHMP2A, CARHSP1, STX7, PDLIM5, PRRC2A, ITGB3, PNP, SRC, TPM3, MIF, SLA, CALU, DTD1, ACBD3, TMEM109, APP, ABHD16A, ARPC3, PGRMC1, DAD1, ZYX, RAB6A, SNAP23, RAB27B, THBS1, PRKCA, GPD2, F11R, UBE4A, ITGA2, PDE3A, EIF4G2, HYOU1, HSP90B1, BNIP2, PRDX6, MAPK14, RARS, GSK3B, VAMP3, MAPRE2, ABRACL, SPTB	1.58805	0.102007
UP_TISSUE	Skeletal muscle	42	4.55531	0.00910115	RPP38, RTN4, MEF2C, PDLIM5, ABTB1, HK2, TP63, ITGB3, TPM1, ACP1, POLR2C, TPM3, MLF1, TPI1, CD69, RBM8A, SLC4A7, TMED10, BCL6, MAP2K7, PIK3R1, FUNDC2, UBE4A, SOCS3, DFFA, MECP2, DOCK5, TRIM63, IRS1, NCAM1, MYO10, GRB10, MAPK12, UCP2, CFL2, RAB34, PARP8, PGM1, FBXO32, UGP2, NFIA, SPTB	1.50031	0.169647
UP_TISSUE	B-cell	32	3.47072	6.1428e-05	SEC24A, ABTB1, TTC9C, TCL1A, RABGAP1L, CCNE2, BAK1, SQSTM1, ITCH, INPP5D, SNAP23, RUNX1, IL13RA1, BMF, CDCA4, NFATC1, SEC23A, PRAF2, PCTP, SOCS1, PKN2, HMGA1, USF2, TOR2A, RAB30, DUSP2, UCP2, JUN, MAPK14, BAX, AICDA, MTOR	2.19971	0.00374021
UP_TISSUE	Plasma	31	3.36226	9.52676e-05	FGFR1, CADM1, ANPEP, KIT, ITGB3, CDH5, VCAM1, APP, CD44, ROBO4, PLXND1, THBS1, CSF1R, FN1, VASN, PTPRJ, ICAM1, CACNA2D1, PTPRM, IL1RN, PIGR, SOD3, NCAM1, HYOU1, LAMP2, DSG2, F2, CNTN4, LAMC1, IGFBP3, IGFBP5	2.18119	0.00414254
UP_TISSUE	T-cell	29	3.14534	0.00343904	VIM, PRRC2A, PXN, NUFIP2, PNN, CASP6, CD47, CASP3, TIA1, CASP7, SLC4A7, AGO4, GOLGA5, IL13RA1, C11ORF58, BMF, ARHGDIA, NFATC1, CEBPG, NLK, HERC6, IFI16, PTPN11, NOTCH2, HDAC1, RIPK1, STMN1, APAF1, UBAP2	1.79296	0.110189
UP_TISSUE	Fetal brain cortex	22	2.38612	0.0205114	ALDOA, LMNB1, LMNB2, GRB2, TUBB2A, PHB, VIM, FSCN1, PPP3R1, FUBP1, GSS, CDC42, HYOU1, TPI1, PRDX6, CAPG, RHOB, IDH1, HDHD2, STMN1, COL1A1, ARHGDIA	1.69645	0.240297
UP_TISSUE	Fibroblast	20	2.1692	9.14083e-05	RECK, RTN4, ALDOA, IL6, FBN1, VIM, VTI1B, LY6K, CCNG1, TPM2, MMP3, TPM1, MMP1, GAK, SH3BP4, APP, TAGLN, GOLGA5, ABL1, SMC1A	2.805	0.00463602
UP_TISSUE	Colon carcinoma	20	2.1692	0.00501571	ALDOA, BCLAF1, RNASEL, CDX2, E2F5, COL3A1, SMAD5, PPARG, SMAD3, TSPAN8, BCL2L1, FURIN, CAPRIN1, TPI1, KRAS, DSG2, KRT7, RAB6A, RAB21, PHC2	2.01906	0.142183
UP_TISSUE	Thyroid	16	1.73536	0.0172856	MUC1, RFT1, XPO6, HSD17B12, TP53, TPD52L2, METTL7A, SIGMAR1, MMP1, TRIB1, SLC16A3, HNRNPM, TMEM43, BMP2K, GOLGA5, ZNF385A	1.9553	0.233492
UP_TISSUE	Keratinocyte	15	1.6269	0.00812694	ZNF622, S100A9, TP63, ITGB3, TPM3, CALU, PNN, CCNE2, DDR1, KRT19, SYPL1, CD44, KRT7, PPL, PERP	2.20745	0.162869
UP_TISSUE	Leukocyte	14	1.51844	0.036575	VPS45, ABTB1, FASLG, RTKN, ACP2, ATP1A2, SKAP2, IKBKE, BDNF, APP, TIA1, ADAM17, RUNX1, NT5E	1.87539	0.324214
UP_TISSUE	Mammary carcinoma	13	1.40998	0.013892	MUC1, TPI1, CD44, ERBB2, VIM, ESR1, RHEB, TXNRD1, SMAD1, SRPRB, MMP13, TIMP3, SOD2	2.22675	0.234076
UP_TISSUE	Aorta endothelial cell	11	1.19306	0.00611532	CDKN1A, CDC14A, NCOA3, MET, ANPEP, ITCH, THBS1, HMGA2, DNAJB4, IL13RA1, CDH5	2.76951	0.144362
UP_TISSUE	Bladder	10	1.0846	0.0174192	SCAMP1, GMFB, TMED2, CYP51A1, CSDE1, SDCBP, TRPV6, STMN1, BRCA1, IGFBP5	2.51774	0.216215
UP_TISSUE	Endothelial cell	9	0.976139	0.00746604	VCAM1, PTGS2, HERC6, ITGA2, ADAMTS1, LAMC1, DOCK5, THBS1, CDH5	3.13459	0.161233
UP_TISSUE	Umbilical vein endothelial cell	8	0.867679	0.00584294	VCAM1, S1PR1, CTGF, RIPK1, FADD, JAG1, TNFAIP2, FN1	3.6343	0.14997
UP_TISSUE	Foreskin	8	0.867679	0.0153192	PTPRK, CNOT9, CD44, HMOX1, YY1, DSP, UBE2S, NFIB	3.0396	0.230168
UP_TISSUE	Carcinoma	7	0.759219	0.0431715	MUC1, ZBTB7A, MAZ, DUSP23, RB1, IL13RA1, FNDC3B	2.7089	0.361521
UP_TISSUE	Uterus endothel	5	0.542299	0.0222214	OSBPL8, SERBP1, MBNL1, SMC1A, PHLDB2	4.54288	0.239788
UP_TISSUE	Rhabdomyosarcoma	5	0.542299	0.0294522	MDM2, FOXO1, NEUROD1, PISD, FOXO3	4.17945	0.295796
UP_TISSUE	Chronic myeloid leukemia cell	4	0.433839	0.0173195	HSDL1, DMTF1, CXCL8, SMAD2	6.96575	0.224114
