# Supplementary material for: Unraveling the Molecular Signature of Extracellular Vesicles From Endometrial-Derived Mesenchymal Stem Cells: Potential Modulatory Effects and Therapeutic Applications
Source: Front Bioeng Biotechnol. 2019 Dec 20;7:431. doi: 10.3389/fbioe.2019.00431 (PMC6932983; doi:10.3389/fbioe.2019.00431)
Supplement: Supplementary file 5 [file Table_5.XLSX]

## Sheet: Supp-Table_5
Supplementary Table 5. Protein changes in IFNγ/EV-endMSCs vs. EV-endMCS revealed by high-throughput quantitative proteomics. iTRAQ results (n=895 proteins) were analysed under WSPP model (Navarro et al., 2014). Zq refers to the standardized variable, which is defined as the mean corrected log2ratio expressed in units of standard deviation. Protein ratio of each sample was calculated against an in…
												-4	0	4	Zq scale
												0	0.051		p value scale
UniProt Accession	Protein Description	Symbol	EV-endMSCs			IFNγ/EV-endMSCs			t-Test (p value)	Np	% Relative abundance (in control cells)
			Zq (tag 114 vs. IS)	Zq (tag 115 vs. IS)	Zq (tag 116 vs. IS)	Zq (tag 118 vs. IS)	Zq (tag 119 vs. IS)	Zq (tag 121 vs. IS)
A0A024RA52	Proteasome subunit alpha type	PSMA2	0.13391	0.242015	-0.37336	1.30301	1.12601	0.889155	0.0104447	7	0.00896644
A0A087WXW9	Collagen alpha-1(V) chain	COL5A1	-0.37831	0.331201	0.31424	-1.3292	-0.772365	-1.42238	0.0343738	3	0.00557357
A0A0A0MRU5	Ceroid-lipofuscinosis neuronal protein 5	CLN5	-0.632416	0.123502	0.795911	-0.338803	-0.0237541	0.156027	0.603849	7	0.0058943
A0A0A0MT20	EMILIN-1 (Fragment)	EMILIN1	0.509486	-1.29226	1.4373	-0.295642	-0.554933	0.848602	0.694415	2	0.00720291
A0A0A0MTI5	Acyl-CoA-binding protein	DBI	0.508926	-0.186032	0.0333897	0.404483	0.00815197	0.111266	0.586153	2	0.00619215
A0A0A6YYG9	Protein ARPC4-TTLL3	ARPC4-TTLL3	0.994499	-0.476122	-0.400526	0.692779	0.532055	0.575316	0.323235	2	0.0188146
A0A1B0GU03	Uncharacterized protein	N/A	1.15654	-1.00414	0.137211	1.74928	0.419315	0.590466	0.112891	2	0.0104422
A0A1C7CYX9	Dihydropyrimidinase-related protein 2	DPYSL2	2.33864	-1.57745	-1.46017	-0.285814	-1.19078	-0.825757	0.660615	2	0.00248796
A6NMY6	Putative annexin A2-like protein	ANXA2P2	-0.149123	0.206285	0.441815	0.62222	0.621171	2.99392	0.200089	2	0.00468082
B2RXH8	Heterogeneous nuclear ribonucleoprotein C-like 2	HNRNPCL2	0.40533	-0.269716	0.157774	0.00235557	-0.768996	0.0460353	0.101098	2	0.0020044
B4E1Z4	cDNA FLJ55673, highly similar to Complement factor B (EC 3.4.21.47)	N/A	-0.0226343	0.268899	0.0585605	1.5213	2.20765	2.02455	0.00559074	3	0.0020771
C9J813	Caldesmon (Fragment)	CALD1	2.48321	-2.31643	-0.587829	2.5585	0.22727	-0.124657	0.312041	5	0.026417
D6R904	Tropomyosin alpha-3 chain	TPM3	0.703381	-0.656642	0.25766	0.828374	0.808851	0.444847	0.307779	5	0.0479129
D6R9P3	Heterogeneous nuclear ribonucleoprotein A/B	HNRNPAB	-0.11533	0.214684	0.263317	-0.251604	-1.017	-0.604701	0.146748	2	0.00153258
E7EVA0	Microtubule-associated protein	MAP4	0.790552	0.475405	-1.65313	0.842583	0.608832	0.174096	0.365995	3	0.00277881
E9PAV3	Nascent polypeptide-associated complex subunit alpha, muscle-specific form	NACA	0.446882	0.384013	-0.822599	-0.657281	-0.419588	0.0887998	0.649627	3	0.00167236
E9PQ70	Inactive serine protease PAMR1 (Fragment)	PAMR1	1.15836	-0.986082	0.170546	0.594687	0.731683	0.569163	0.515772	2	0.00552887
G5EA09	Syndecan binding protein (Syntenin), isoform CRA	SDCBP	0.243104	-0.53971	0.709121	-0.990099	-1.19768	-1.01295	0.0594382	4	0.00411459
H0Y3Z3	Protein disulfide-isomerase (Fragment)	P4HB	1.91422	-2.42075	0.525066	0.999633	-0.186389	-0.467588	0.927649	4	0.0258195
H0Y789	Metalloproteinase inhibitor 1 (Fragment)	TIMP1	-0.471557	0.417894	0.256463	0.0669107	1.14623	0.602645	0.039615	2	0.121903
H0Y983	Cytosol aminopeptidase (Fragment)	LAP3	0.306568	-0.426441	0.645198	1.64623	2.06809	1.69791	0.0660079	2	0.00263078
H0YDD8	60S acidic ribosomal protein P2 (Fragment)	RPLP2	0.0028951	0.508076	-0.628123	-1.44955	-0.774335	-0.524833	0.216967	2	0.00744662
H0YDL9	Tetraspanin (Fragment)	CD81	2.29378	-2.6735	0.0661279	-0.854818	-1.19175	-2.56586	0.431154	2	0.0533623
H7BYY1	Tropomyosin 1 (Alpha), isoform CRA	TPM1	2.70674	-1.37725	-2.49708	1.37285	0.195034	-1.27139	0.647603	3	0.0739085
I3L3H7	Collagen alpha-1(I) chain (Fragment)	COL1A1	1.78652	-2.37572	0.715196	-2.35303	-3.18014	-2.87726	0.110336	3	0.519588
K7EKE8	Nectin-2 (Fragment)	NECTIN2	-0.586138	0.880122	0.141369	-0.25761	-1.03628	0.86744	0.760269	2	0.00402718
K7EM49	6-phosphogluconate dehydrogenase, decarboxylating (Fragment)	PGD	0.115306	-0.300927	0.740001	-0.39746	0.0574627	-1.00308	0.408461	2	0.00431298
K7ENT6	Tropomyosin alpha-4 chain (Fragment)	TPM4	0.501584	0.382439	-1.10409	0.196873	-0.260884	-0.753981	0.564829	2	0.000751396
O00115	Deoxyribonuclease-2-alpha	DNASE2	0.408978	-0.542509	0.253921	1.53417	1.53818	0.876387	0.0963527	2	0.00256099
O00148	ATP-dependent RNA helicase DDX39A	DDX39A	-0.377014	0.398835	0.340642	-0.547546	0.492158	0.19088	0.465995	3	0.00510269
O00299	Chloride intracellular channel protein 1	CLIC1	-0.177009	0.0711704	0.647985	-0.200544	-0.137395	-0.896107	0.341917	7	0.0130945
O00339	Matrilin-2	MATN2	-1.07077	0.839306	0.490413	-1.20802	0.49675	-0.587146	0.210581	2	0.000308426
O00391	Sulfhydryl oxidase 1	QSOX1	0.423467	-1.35729	1.47065	0.076756	0.403329	0.531129	0.864783	24	0.16256
O00410	Importin-5	IPO5	-1.45565	1.62572	-0.181678	0.178173	0.829899	0.0265371	0.669788	7	0.00149772
O00462	Beta-mannosidase	MANBA	-0.549575	0.669378	0.174924	-0.830495	-0.504655	0.687815	0.58532	9	0.0106699
O00468	Agrin	AGRN	-0.786326	1.25561	-0.372459	-2.03593	1.07816	-0.95165	0.165902	35	0.0849593
O00560	Syntenin-1	SDCBP	0.243104	-0.53971	0.709121	-0.990099	-1.19768	-1.01295	0.0594382	4	0.00411459
O00584	Ribonuclease T2	RNASET2	-0.257668	0.148583	0.661341	0.980813	1.64456	1.50734	0.0241661	6	0.0157447
O00622	Protein CYR61	CYR61	0.210569	2.0739	-4.11514	1.97598	2.85499	-1.40678	0.0878131	5	0.0221649
O00754	Lysosomal alpha-mannosidase	MAN2B1	-1.1495	1.69721	-0.985122	-1.68584	-0.867994	0.891242	0.780539	2	0.00120144
O14498	Immunoglobulin superfamily containing leucine-rich repeat protein	ISLR	2.31532	-0.491655	-2.59815	2.19132	-0.352094	-1.23848	0.42147	12	0.262822
O14561	Acyl carrier protein, mitochondrial	NDUFAB1	0.204332	0.94145	-1.50854	0.42509	0.00530266	-0.752412	0.980774	2	0.000456412
O14579	Coatomer subunit epsilon	COPE	-0.407507	1.06523	-0.807014	0.0956916	0.52192	0.0629695	0.580623	4	0.00112842
O14672	Disintegrin and metalloproteinase domain-containing protein 10	ADAM10	-0.478669	0.663975	0.142416	-1.08907	-0.881327	0.10971	0.239697	4	0.00308599
O14737	Programmed cell death protein 5	PDCD5	0.213473	-0.220497	0.568012	0.083325	0.101313	0.726992	0.469773	2	0.00100637
O14773	Tripeptidyl-peptidase 1	TPP1	-0.517762	1.03417	-0.632536	-0.453246	0.280553	-0.157976	0.861283	11	0.0436096
O14786	Neuropilin-1	NRP1	0.0275629	0.00271776	0.381579	-0.155154	-0.112207	0.817218	0.836126	13	0.0103669
O14818	Proteasome subunit alpha type-7	PSMA7	0.257414	0.619094	-0.999207	0.890278	1.0266	0.394704	0.112823	11	0.0150597
O14933	Ubiquitin/ISG15-conjugating enzyme E2 L6	UBE2L6	0.325538	0.107873	-0.112887	2.37434	2.39066	1.58099	0.00718687	2	0.000646907
O14980	Exportin-1	XPO1	-0.404363	0.753509	-0.250796	0.0777483	-1.83322	0.503354	0.715151	3	0.000551207
O15031	Plexin-B2	PLXNB2	-0.729289	1.08415	0.262054	-0.385719	-0.459856	-0.0647462	0.454084	7	0.00235793
O15144	Actin-related protein 2/3 complex subunit 2	ARPC2	0.162353	0.566862	-0.817232	0.597462	0.558167	-0.206256	0.20155	10	0.00649712
O15145	Actin-related protein 2/3 complex subunit 3	ARPC3	-0.194628	0.802771	-0.73374	0.212085	0.852898	-1.13204	0.940855	2	0.00105586
O15230	Laminin subunit alpha-5	LAMA5	-1.06653	0.878935	0.716919	-1.81007	-0.511056	-0.864934	0.0394599	9	0.00394339
O15511	Actin-related protein 2/3 complex subunit 5	ARPC5	0.783714	-0.699022	0.318151	0.659761	1.16906	-0.492773	0.735924	2	0.000860184
O43390	Heterogeneous nuclear ribonucleoprotein R	HNRNPR	-0.219875	0.613052	-0.400801	0.358271	0.717186	0.812612	0.188153	3	0.000556754
O43396	Thioredoxin-like protein 1	TXNL1	0.316304	0.223539	-0.31646	-0.259	0.394191	-0.311567	0.615397	4	0.00179566
O43399	Tumor protein D54	TPD52L2	-0.290669	1.51795	-1.68022	0.253194	0.513079	-0.262252	0.696601	3	0.00253178
O43505	Beta-1,4-glucuronyltransferase 1	B4GAT1	0.0839932	-0.00900745	0.095326	0.0784498	0.0434387	1.41607	0.402623	8	0.0192987
O43707	Alpha-actinin-4	ACTN4	1.6317	-0.697387	-1.23347	1.08275	0.687271	-0.856922	0.544444	46	0.82904
O43852	Calumenin	CALU	2.81876	-2.39443	-1.47266	1.55279	-0.28188	-3.06554	0.853094	23	0.184345
O43854	EGF-like repeat and discoidin I-like domain-containing protein 3	EDIL3	-0.321011	1.71632	-2.3698	-1.28218	1.24129	-1.05543	0.958529	2	0.0012999
O60245	Protocadherin-7	PCDH7	-0.12473	0.648471	-0.565675	-0.917847	-1.12126	-0.959548	0.137375	4	0.00170581
O60361	Putative nucleoside diphosphate kinase	NME2P1	0.651402	-0.052282	-0.953495	0.490713	0.229502	-0.524284	0.409446	6	0.0448988
O60391	Glutamate receptor ionotropic, NMDA 3B	GRIN3B	0.0535684	-0.311583	0.796863	-0.544713	-0.15516	0.223407	0.304935	2	0.000777115
O60462	Neuropilin-2	NRP2	-0.127953	0.560305	-0.252008	-0.300452	0.605052	-0.419808	0.302882	6	0.003781
O60506	Heterogeneous nuclear ribonucleoprotein Q	SYNCRIP	-1.51679	1.31645	-0.0405926	-0.796571	-0.918198	-1.13916	0.418006	4	0.00163211
O60568	Procollagen-lysine,2-oxoglutarate 5-dioxygenase 3	PLOD3	1.12981	-1.03708	0.0296989	0.881941	-0.0981184	0.8691	0.311611	10	0.0284841
O60664	Perilipin-3	PLIN3	-1.18738	1.51296	-0.394943	-0.371464	0.0830964	-0.237742	0.840546	5	0.00145243
O60888	Protein CutA	CUTA	-0.323733	0.248689	0.330728	0.0330904	-0.526073	0.68052	0.957323	5	0.0212384
O75144	ICOS ligand	ICOSLG	0.409616	-0.0204226	-0.307793	1.63962	0.289913	-1.13213	0.726751	2	0.000312678
O75223	Gamma-glutamylcyclotransferase	GGCT	0.0770093	0.412689	-0.45986	0.468816	-0.0180646	0.241945	0.580333	2	0.00156355
O75326	Semaphorin-7A	SEMA7A	0.97793	-0.958299	0.334215	0.494982	-1.11423	-0.426262	0.116316	9	0.0180604
O75347	Tubulin-specific chaperone A	TBCA	0.850437	-0.125594	-0.558359	1.51335	1.24308	0.494832	0.0372186	5	0.00517306
O75368	SH3 domain-binding glutamic acid-rich-like protein	SH3BGRL	-0.805713	1.1403	-0.379247	0.0993815	2.03125	0.592981	0.000737266	4	0.0122044
O75369	Filamin-B	FLNB	-0.0761363	0.819014	-0.672787	-0.0836739	0.150508	-0.291041	0.779294	50	0.103067
O75396	Vesicle-trafficking protein SEC22b	SEC22B	-1.16823	0.858984	0.620816	-0.378669	0.127696	0.072703	0.765837	2	0.000570093
O75436	Vacuolar protein sorting-associated protein 26A	VPS26A	1.15766	-0.529033	0.040198	0.650567	0.407249	-0.502497	0.945167	6	0.00502981
O75787	Renin receptor	ATP6AP2	-0.42041	1.81899	-2.50989	-0.648919	-0.206485	0.136805	0.932129	3	0.00219412
O75874	Isocitrate dehydrogenase [NADP] cytoplasmic	IDH1	-0.186575	0.524753	-0.126896	-0.47029	0.310409	-0.115211	0.210709	12	0.0147406
O75882	Attractin	ATRN	-0.198672	0.223721	0.278072	-0.718653	-0.911856	-0.357273	0.0561089	9	0.00668099
O75954	Tetraspanin-9	TSPAN9	0.88668	-0.249496	-0.632305	-1.05167	-1.76787	-1.43987	0.0499015	2	0.00189315
O76003	Glutaredoxin-3	GLRX3	0.209625	-0.0191458	0.0298967	0.327419	0.5364	-0.363299	0.765841	4	0.00110847
O76061	Stanniocalcin-2	STC2	0.928539	-2.7709	2.00135	1.26347	-0.456391	0.903169	0.653347	9	0.0846698
O94760	N(G),N(G)-dimethylarginine dimethylaminohydrolase 1	DDAH1	-0.104045	0.931334	-1.46403	0.158851	0.838452	-1.10394	0.327968	5	0.00211922
O94985	Calsyntenin-1	CLSTN1	0.712557	-1.47619	1.10655	0.848086	0.206873	0.82956	0.479833	34	0.335834
O95302	Peptidyl-prolyl cis-trans isomerase FKBP9	FKBP9	0.476063	0.420131	-1.04157	0.304459	0.377387	-0.0786235	0.558548	5	0.00714211
O95336	6-phosphogluconolactonase	PGLS	-0.190487	0.813107	-0.636029	0.249934	0.783068	-0.387697	0.249142	7	0.00841595
O95433	Activator of 90 kDa heat shock protein ATPase homolog 1	AHSA1	-0.620613	0.753907	0.470856	-1.10209	-0.887702	-0.514906	0.090937	2	0.00128383
O95613	Pericentrin	PCNT	-0.491269	0.314518	0.290309	0.0919677	0.0551168	-0.186065	0.88943	2	0.00593635
O95777	U6 snRNA-associated Sm-like protein LSm8	LSM8	0.454979	0.124544	-0.36866	0.307697	-0.0705437	0.0464283	0.912844	3	0.00202181
O95782	AP-2 complex subunit alpha-1	AP2A1	-0.436122	0.894795	-0.411007	-0.0510818	0.128654	0.328309	0.817328	5	0.00158635
O95833	Chloride intracellular channel protein 3	CLIC3	-0.788212	2.01048	-2.84903	0.31356	-0.873316	-1.75157	0.879368	2	0.000276121
O95861	3'(2'),5'-bisphosphate nucleotidase 1	BPNT1	0.434697	0.330201	-0.835179	0.337584	0.0476396	0.400991	0.611172	4	0.000764383
O95865	N(G),N(G)-dimethylarginine dimethylaminohydrolase 2	DDAH2	-0.397746	1.14557	-0.873802	-0.411902	0.233779	-0.46369	0.702144	6	0.00615424
O95881	Thioredoxin domain-containing protein 12	TXNDC12	1.48659	-0.705768	-0.923012	2.21735	1.39304	0.289487	0.0781875	3	0.00342229
O95967	EGF-containing fibulin-like extracellular matrix protein 2	EFEMP2	-0.848875	-0.612985	2.29806	-0.76477	0.223307	1.48273	0.948197	2	0.000901055
P00338	L-lactate dehydrogenase A chain	LDHA	1.14792	-0.771876	-0.495274	2.35773	1.97036	0.0531304	0.147249	17	0.125206
P00352	Retinal dehydrogenase 1	ALDH1A1	0.00992972	-2.85471	3.6892	-0.780495	-1.32603	0.943139	0.642305	20	0.0284327
P00367	Glutamate dehydrogenase 1, mitochondrial	GLUD1	0.120401	0.12624	0.13441	0.735545	1.33414	-0.0491428	0.308013	5	0.0018261
P00390	Glutathione reductase, mitochondrial	GSR	-0.151241	0.617788	-0.344702	-0.0671459	0.0130483	1.36861	0.621416	2	0.000565178
P00441	Superoxide dismutase [Cu-Zn]	SOD1	1.00212	-0.0501682	-1.33148	1.29926	0.745498	-0.731719	0.0601589	5	0.0374203
P00491	Purine nucleoside phosphorylase	PNP	-0.578618	0.281226	0.725166	-0.0678476	-0.278145	1.07862	0.789439	2	0.000282868
P00505	Aspartate aminotransferase, mitochondrial	GOT2	-0.591961	1.1048	-0.68785	0.436134	0.753837	-0.379432	0.496135	5	0.00846057
P00558	Phosphoglycerate kinase 1	PGK1	0.591996	-0.700605	0.708796	0.670128	0.431	0.293854	0.620077	13	0.0458039
P00568	Adenylate kinase isoenzyme 1	AK1	-1.91171	2.14352	-1.14424	-0.886195	0.0600099	0.1991	0.938591	2	0.000658307
P00736	Complement C1r subcomponent	C1R	9.92235e-05	-0.493728	1.06816	3.91902	3.36062	5.07169	0.000121052	26	0.295668
P00742	Coagulation factor X	F10	-0.203794	-1.53482	2.5486	0.0901623	0.212384	1.63738	0.672561	7	0.0296862
P00746	Complement factor D	CFD	-0.382529	0.942474	-0.46505	0.00590507	-0.230589	-0.583764	0.57987	3	0.00193024
P00750	Tissue-type plasminogen activator	PLAT	0.681836	0.79889	-2.17384	-0.968053	-1.12648	-1.11053	0.472534	2	0.000469564
P00751	Complement factor B	CFB	-0.455864	0.693483	0.0434817	1.40025	2.19371	2.30846	0.0136199	6	0.00698481
P01008	Antithrombin-III	SERPINC1	-2.88105	0.66077	2.75675	-1.39023	-2.07203	2.45033	0.71421	5	0.0149007
P01023	Alpha-2-macroglobulin	A2M	-0.230356	0.569083	-0.397984	5.2888	1.02541	4.55722	0.15077	47	0.261128
P01024	Complement C3	C3	-2.43998	1.12809	1.67036	-1.70772	-1.93437	1.04368	0.468265	10	0.0260464
P01033	Metalloproteinase inhibitor 1	TIMP1	-0.877165	1.018	-0.162379	-0.00322045	1.62352	0.165569	0.0621372	9	0.520892
P01034	Cystatin-C	CST3	-0.262426	0.499533	0.606558	0.441765	0.781073	0.388049	0.438755	10	0.419903
P01037	Cystatin-SN	CST1	-2.32847	2.93052	-1.69464	-2.1815	-0.592884	-2.09785	0.385205	8	0.0414153
P01130	Low-density lipoprotein receptor	LDLR	0.574437	0.258352	-0.853495	1.05569	-0.465733	-0.542124	0.957148	4	0.00198854
P01834	Immunoglobulin kappa constant	IGKC	0.955488	-1.21302	0.496169	0.499727	-0.694477	0.706802	0.781298	6	0.0583565
P01857	Immunoglobulin heavy constant gamma 1	IGHG1	1.9877	-1.87372	-0.15647	1.12705	-0.429782	-0.381139	0.877914	10	0.152761
P01859	Immunoglobulin heavy constant gamma 2	IGHG2	1.16264	-1.12824	0.323671	0.883053	-0.256821	0.0652679	0.797564	2	0.00759968
P01861	Immunoglobulin heavy constant gamma 4	IGHG4	1.57665	-1.43195	-0.102421	0.825457	-0.523804	-0.662985	0.821447	5	0.0371819
P01876	Immunoglobulin heavy constant alpha 1	IGHA1	0.246186	0.430057	-0.697439	-0.459449	-0.348885	-0.503119	0.303051	4	0.00178961
P02042	Hemoglobin subunit delta	HBD	-1.75736	1.0775	0.438939	-0.739857	0.0473508	2.19113	0.558155	2	0.0111518
P02452	Collagen alpha-1(I) chain	COL1A1	0.568711	-1.60723	1.77812	-2.33889	-2.0034	-3.29021	0.17466	75	2.59625
P02458	Collagen alpha-1(II) chain	COL2A1	-0.479358	-0.285798	1.30025	-2.2534	-1.27465	-3.90059	0.176505	6	0.0548211
P02461	Collagen alpha-1(III) chain	COL3A1	-0.685131	0.125188	1.18707	-2.29499	-0.464231	-2.96099	0.183526	70	1.86968
P02462	Collagen alpha-1(IV) chain	COL4A1	-1.70828	1.97081	-0.792748	-2.46045	-1.15764	-0.653788	0.32924	2	0.00268393
P02533	Keratin, type I cytoskeletal 14	KRT14	1.57801	-0.6825	-1.44784	-0.121709	-0.59254	-0.99523	0.620679	6	0.00559666
P02545	Prelamin-A/C	LMNA	1.01978	-0.959873	0.153954	0.39852	-0.496909	-0.159679	0.674028	29	0.170925
P02649	Apolipoprotein E	APOE	-0.65183	0.072863	1.24775	-1.02724	0.0434287	0.295568	0.234836	8	0.010367
P02751	Fibronectin	FN1	-1.09488	1.26418	-0.0926706	-2.07633	0.411234	-1.06941	0.00200985	49	0.190073
P02765	Alpha-2-HS-glycoprotein	AHSG	-1.93732	-0.507788	3.56644	-1.4012	-2.6964	2.29105	0.347134	4	0.0709502
P02768	Serum albumin	ALB	-3.8416	0.641895	3.62466	-2.33011	-3.54934	3.05845	0.582737	14	2.68729
P02771	Alpha-fetoprotein	AFP	-4.03016	1.66535	1.99203	-2.56001	-3.35811	2.77039	0.69724	3	0.0187537
P02774	Vitamin D-binding protein	GC	-1.81733	-0.419607	3.20913	-1.1504	-2.21683	2.2722	0.440633	4	0.00842817
P02786	Transferrin receptor protein 1	TFRC	0.639099	-0.364232	0.0280346	0.139457	-0.404381	0.103348	0.470946	3	0.000392834
P02787	Serotransferrin	TF	2.90481	-3.66626	-0.114476	2.20151	-0.315885	0.346192	0.480566	86	35.0233
P02788	Lactotransferrin	LTF	-4.29541	1.34485	2.81263	-2.72058	-3.62366	2.83056	0.626068	2	0.122615
P02790	Hemopexin	HPX	1.4618	-1.11701	-0.318098	0.910997	-0.0799337	0.159724	0.560943	27	0.584127
P03956	Interstitial collagenase	MMP1	1.94809	-3.77997	2.27369	-0.717536	-0.857358	0.907698	0.847	11	0.0225357
P04004	Vitronectin	VTN	-0.666117	0.0596006	1.25087	-1.33585	-1.56846	0.422875	0.0723527	2	0.0200321
P04066	Tissue alpha-L-fucosidase	FUCA1	-0.353018	-0.222936	1.20438	0.718735	0.154428	0.740524	0.536506	3	0.0024103
P04075	Fructose-bisphosphate aldolase A	ALDOA	-0.00238745	-0.271506	0.394443	-0.464743	-0.528567	-0.521469	0.107356	13	0.0852154
P04080	Cystatin-B	CSTB	-0.0855766	-0.00104324	0.6925	0.452278	0.909005	-0.0237118	0.669162	4	0.0180228
P04083	Annexin A1	ANXA1	-0.701728	1.18755	-0.353737	0.239983	0.603483	0.883526	0.445608	14	0.0473012
P04156	Major prion protein	PRNP	0.749332	-1.61689	1.38358	1.10483	0.795304	1.66091	0.283592	2	0.00516443
P04179	Superoxide dismutase [Mn], mitochondrial	SOD2	0.552467	-0.305911	-0.0450577	2.50795	1.31647	1.93937	0.00390204	6	0.0293476
P04216	Thy-1 membrane glycoprotein	THY1	1.6807	-3.70903	2.2478	-0.411008	-3.68114	-0.115478	0.19015	3	0.00596088
P04259	Keratin, type II cytoskeletal 6B	KRT6B	2.92291	-2.74455	-1.47334	-0.182845	-2.41059	-1.51223	0.480538	5	0.0341643
P04264	Keratin, type II cytoskeletal 1	KRT1	2.76335	-3.76829	0.0365034	-0.64557	-2.10359	-0.51247	0.654602	26	0.348947
P04406	Glyceraldehyde-3-phosphate dehydrogenase	GAPDH	0.902787	-0.128333	-0.751691	0.239817	0.919705	-0.670258	0.783283	6	0.00541095
P04632	Calpain small subunit 1	CAPNS1	-0.559169	0.907063	-0.206787	-0.301631	-0.11199	0.518276	0.983518	6	0.00404788
P04792	Heat shock protein beta-1	HSPB1	0.345183	0.365142	-0.866152	-0.329456	0.947566	-1.68717	0.564895	3	0.00586495
P05067	Amyloid-beta A4 protein	APP	0.572294	-0.951877	0.335653	0.43134	-0.202302	0.692804	0.337931	18	0.0847811
P05121	Plasminogen activator inhibitor 1	SERPINE1	0.969496	-3.68206	3.17783	0.529397	-1.25373	-0.132375	0.815146	23	0.165423
P05154	Plasma serine protease inhibitor	SERPINA5	0.405768	0.320816	-0.753855	0.350951	-0.336266	0.2538	0.858202	5	0.00255004
P05155	Plasma protease C1 inhibitor	SERPING1	1.38526	-2.43961	0.884198	4.42486	1.56824	5.96732	0.0206462	18	0.16783
P05156	Complement factor I	CFI	1.72677	-1.25603	-0.739921	1.87243	-0.0611493	0.432183	0.13656	14	0.0457693
P05161	Ubiquitin-like protein ISG15	ISG15	0.999175	0.113538	-1.40976	1.84255	2.59506	-0.649805	0.135765	3	0.00157104
P05362	Intercellular adhesion molecule 1	ICAM1	0.446258	0.317557	-1.02428	2.62049	1.09685	1.02632	0.064586	5	0.00523546
P05386	60S acidic ribosomal protein P1	RPLP1	0.307794	-0.0455208	-0.0497276	0.82142	1.79537	0.833181	0.112172	5	0.00592873
P05387	60S acidic ribosomal protein P2	RPLP2	0.353108	0.364868	-0.616585	0.228072	0.605486	-0.791745	0.893447	6	0.023185
P05388	60S acidic ribosomal protein P0	RPLP0	0.372177	-0.345421	0.367515	0.524378	1.25788	0.435855	0.34676	3	0.00193038
P05452	Tetranectin	CLEC3B	-0.635714	-1.25266	2.82503	-0.938537	-1.20654	0.293171	0.368716	8	0.0118645
P05455	Lupus La protein	SSB	0.879863	-0.552501	-0.450253	0.164932	-0.617643	-1.30033	0.154125	5	0.00311372
P05556	Integrin beta-1	ITGB1	2.17588	-1.81007	-0.973263	-0.896713	-1.13845	-1.27464	0.506194	12	0.017221
P05997	Collagen alpha-2(V) chain	COL5A2	0.478602	-0.552416	0.554018	-1.91004	-0.494267	-1.99199	0.193647	44	0.227956
P06132	Uroporphyrinogen decarboxylase	UROD	-1.28477	1.85479	-1.36581	-1.37397	-1.21727	-1.17601	0.442851	2	0.000345852
P06396	Gelsolin	GSN	-0.224485	0.542912	-0.226219	-0.189631	0.274375	0.60276	0.605894	21	0.270407
P06576	ATP synthase subunit beta, mitochondrial	ATP5B	-1.67438	1.66897	0.138339	-0.264693	0.833331	-0.0962996	0.88163	14	0.0248186
P06681	Complement C2	C2	-0.554444	0.818318	-0.214131	3.2337	2.87861	3.24397	0.0279279	10	0.00843898
P06703	Protein S100-A6	S100A6	1.2614	-0.311271	-1.22323	1.52478	1.94939	-0.679167	0.243029	2	0.0445186
P06733	Alpha-enolase	ENO1	-0.370906	0.168418	0.66708	0.825178	0.918387	1.04839	0.0811332	28	0.184453
P06744	Glucose-6-phosphate isomerase	GPI	0.369984	0.247436	-0.625003	0.68107	-0.0685748	0.148206	0.502358	18	0.0454623
P06748	Nucleophosmin	NPM1	1.04272	-0.863589	-0.464535	0.312251	-0.831511	-0.322261	0.568962	6	0.0119045
P06753	Tropomyosin alpha-3 chain	TPM3	2.28172	-1.34004	-1.82496	1.76799	1.3008	-1.17303	0.420391	10	0.0525346
P06756	Integrin alpha-V	ITGAV	0.354222	0.246669	-0.585094	-1.41413	-1.17174	-1.33226	0.0484438	4	0.000917622
P06865	Beta-hexosaminidase subunit alpha	HEXA	0.463322	-0.321021	0.46397	0.293325	0.492741	0.259126	0.704026	13	0.0395434
P07093	Glia-derived nexin	SERPINE2	-3.54841	5.2372	-4.56707	-3.18211	1.42925	-3.90337	0.58692	18	0.0919762
P07108	Acyl-CoA-binding protein	DBI	0.225461	0.595918	-0.953796	-0.373665	-0.379726	-1.38538	0.0532802	3	0.0112529
P07195	L-lactate dehydrogenase B chain	LDHB	0.8796	-0.63091	-0.238918	2.00847	1.75418	0.0426214	0.174243	16	0.150518
P07205	Phosphoglycerate kinase 2	PGK2	0.573268	-0.401014	0.240547	0.438219	0.191577	1.7818	0.303458	2	0.00748537
P07225	Vitamin K-dependent protein S	PROS1	-0.519955	0.708504	0.193499	-0.196797	0.247947	-0.174257	0.566093	5	0.0135783
P07237	Protein disulfide-isomerase	P4HB	2.15082	-2.28154	-0.148838	1.57067	0.754626	-1.05223	0.721648	27	0.168045
P07339	Cathepsin D	CTSD	0.822257	-0.768368	0.226422	1.66878	0.298802	1.11136	0.0052802	19	0.104842
P07355	Annexin A2	ANXA2	0.653335	-0.545857	0.38533	1.16996	1.38453	2.18525	0.0882933	22	0.0961594
P07384	Calpain-1 catalytic subunit	CAPN1	-0.332607	0.982447	-0.255103	-0.64974	0.600795	-0.289375	0.149112	7	0.00334595
P07437	Tubulin beta chain	TUBB	0.276018	1.00003	-1.95806	-1.17333	-0.968175	-1.38189	0.346752	2	0.00082396
P07585	Decorin	DCN	2.1008	-4.02301	1.99394	0.132986	0.288937	-0.00309346	0.961037	9	0.138713
P07602	Prosaposin	PSAP	0.159012	-0.18843	0.567164	0.431606	1.11908	-0.114936	0.654292	19	0.23021
P07686	Beta-hexosaminidase subunit beta	HEXB	0.333342	-0.700771	0.938583	1.31292	1.39871	1.08491	0.197814	11	0.0371504
P07711	Cathepsin L1	CTSL	0.157128	-1.13591	1.86939	0.193587	-0.382818	0.981052	0.95105	8	0.03627
P07737	Profilin-1	PFN1	0.433367	0.289487	-0.68375	0.710603	1.13704	-0.371153	0.121775	11	0.448439
P07858	Cathepsin B	CTSB	0.509481	-3.14522	3.48667	0.688225	-0.462053	1.58258	0.832169	14	0.165886
P07900	Heat shock protein HSP 90-alpha	HSP90AA1	0.363641	-0.0415962	-0.12038	-0.529434	0.263125	-0.60163	0.417014	12	0.0189179
P07910	Heterogeneous nuclear ribonucleoproteins C1/C2	HNRNPC	-0.328596	0.249038	0.527423	-0.359125	-0.909151	-0.426393	0.175723	2	0.0015998
P07942	Laminin subunit beta-1	LAMB1	0.401687	0.543833	-0.989149	-1.16535	0.624108	-0.946548	0.468814	43	0.105127
P07951	Tropomyosin beta chain	TPM2	2.52925	-1.30794	-2.35371	1.40765	0.435359	-1.68348	0.657623	15	0.166326
P07954	Fumarate hydratase, mitochondrial	FH	0.054801	0.141749	0.241817	-0.0854636	-0.241786	0.309552	0.363922	7	0.00797192
P07996	Thrombospondin-1	THBS1	-2.77811	4.12138	-3.74545	-2.80337	-0.641618	-3.51744	0.447866	44	0.752973
P08123	Collagen alpha-2(I) chain	COL1A2	-2.05788	1.7647	-0.157019	-1.9359	0.964472	-1.81413	0.268906	71	3.03665
P08133	Annexin A6	ANXA6	1.47659	-0.958498	-0.847655	0.137375	1.74042	0.301341	0.550824	16	0.0155057
P08174	Complement decay-accelerating factor	CD55	0.914449	0.427683	-1.59892	0.0295018	0.373553	-2.00988	0.202382	5	0.0114921
P08195	4F2 cell-surface antigen heavy chain	SLC3A2	1.3505	-0.837159	-0.53275	0.00556403	-0.616711	-0.492722	0.540795	4	0.00144267
P08238	Heat shock protein HSP 90-beta	HSP90AB1	0.904668	-0.531331	-0.225858	-0.38834	0.553844	-0.180337	0.944505	10	0.0200014
P08253	72 kDa type IV collagenase	MMP2	-1.01505	1.7456	-1.1488	0.228582	3.31006	-0.109933	0.0139304	43	1.73428
P08254	Stromelysin-1	MMP3	4.52073	-5.08054	-2.13329	1.62125	-0.707401	-4.80252	0.882746	24	0.547448
P08294	Extracellular superoxide dismutase [Cu-Zn]	SOD3	0.542821	-1.29295	1.21961	3.92023	0.0942155	3.80696	0.0514749	7	0.0189424
P08476	Inhibin beta A chain	INHBA	-1.85469	3.06974	-2.79203	-1.49821	0.679703	-1.9492	0.73138	14	0.0113004
P08572	Collagen alpha-2(IV) chain	COL4A2	-1.2024	1.95271	-1.16737	-1.38645	-0.175927	-1.69487	0.254891	7	0.004525
P08603	Complement factor H	CFH	-1.03279	-1.46494	3.40696	-0.450893	-1.66209	2.14122	0.638484	18	0.0180024
P08670	Vimentin	VIM	-0.93473	1.92004	-1.58934	0.1595	1.88259	-0.83384	0.213429	45	1.22908
P08758	Annexin A5	ANXA5	1.51302	-0.781163	-1.07647	0.183553	1.40515	-0.161511	0.623563	12	0.0131188
P08779	Keratin, type I cytoskeletal 16	KRT16	3.89099	-2.54546	-0.854748	0.602701	-2.1953	-1.98084	0.328304	8	0.0425011
P08962	CD63 antigen	CD63	0.945802	-0.73435	0.159463	-0.201401	0.357137	-0.592538	0.733975	2	0.00827915
P09104	Gamma-enolase	ENO2	-0.138393	1.4429	-2.11695	-0.500868	-0.349766	-0.729022	0.807073	5	0.00143772
P09211	Glutathione S-transferase P	GSTP1	-0.0466704	0.0235108	0.474461	0.552638	0.795897	-0.742195	0.942649	11	0.0708553
P09238	Stromelysin-2	MMP10	0.052816	0.220851	-0.0420304	-1.38782	-0.287024	-1.22893	0.0642149	6	0.00221559
P09382	Galectin-1	LGALS1	0.841833	-0.298324	-0.518064	0.330834	0.869651	-1.26059	0.96652	8	0.322759
P09429	High mobility group protein B1	HMGB1	0.701948	-0.704478	0.529181	0.385841	0.894756	0.572001	0.530559	2	0.00230111
P09455	Retinol-binding protein 1	RBP1	-0.244223	-0.110001	0.912548	-0.363135	-0.59384	0.671497	0.119815	7	0.0116123
P09486	SPARC	SPARC	1.32405	-0.160852	-1.47874	-1.25268	-1.34907	-4.20036	0.0474907	19	3.34559
P09493	Tropomyosin alpha-1 chain	TPM1	3.00015	-1.28472	-3.67641	1.44051	0.636954	-2.81391	0.730251	21	0.307732
P09603	Macrophage colony-stimulating factor 1	CSF1	0.182604	-0.538942	1.84005	3.01668	1.39684	4.38022	0.0115726	8	0.0247901
P09619	Platelet-derived growth factor receptor beta	PDGFRB	-0.387069	-0.225314	1.02799	-0.550355	-0.115705	0.397206	0.401914	8	0.0129972
P09622	Dihydrolipoyl dehydrogenase, mitochondrial	DLD	-0.21148	0.772066	-0.548084	-0.475518	-0.317102	-0.681938	0.239329	7	0.00425393
P09871	Complement C1s subcomponent	C1S	0.538961	-0.740729	0.528245	2.87264	2.79236	3.62936	0.0134878	38	0.568833
P09936	Ubiquitin carboxyl-terminal hydrolase isozyme L1	UCHL1	0.902188	-1.26155	1.24873	0.0048027	-0.615533	-0.157056	0.465062	13	0.069423
P09960	Leukotriene A-4 hydrolase	LTA4H	0.268572	0.489892	-0.933943	0.0802241	0.104258	-0.612219	0.728468	11	0.0074613
P09972	Fructose-bisphosphate aldolase C	ALDOC	0.144832	-0.22105	0.251049	-0.307987	-0.223859	-0.0649264	0.193212	6	0.0363542
P0C0L5	Complement C4-B	C4B	-0.616707	0.761925	0.0447443	4.36065	1.21128	3.54116	0.155344	47	0.124311
P0DMV9	Heat shock 70 kDa protein 1B	HSPA1B	0.199027	-0.260801	0.507601	0.113901	-0.846355	0.284843	0.184143	17	0.029208
P0DOY2	Immunoglobulin lambda constant 2	IGLC2	0.588641	-0.474624	0.311193	0.45411	-0.483435	0.304361	0.357721	2	0.0102133
P0DP23	Calmodulin-1	CALM1	1.96151	-0.458574	-1.64491	1.93201	1.45227	-0.642394	0.228475	12	0.135668
P10124	Serglycin	SRGN	-0.693389	-0.205525	1.37603	3.01073	0.967707	4.38997	0.0734859	3	0.00696225
P10155	60 kDa SS-A/Ro ribonucleoprotein	TROVE2	-0.442346	1.19822	-0.912626	-0.619243	0.683599	0.302848	0.772846	4	0.00282581
P10253	Lysosomal alpha-glucosidase	GAA	-1.21571	1.55556	0.0101567	-0.0216084	0.198511	0.345408	0.94589	7	0.00410093
P10599	Thioredoxin	TXN	-0.387429	-0.289406	1.29897	1.29452	1.74745	1.5151	0.142823	9	0.0873793
P10619	Lysosomal protective protein	CTSA	0.492545	0.0383928	-0.312204	0.39243	0.64513	0.181805	0.267599	3	0.00278685
P10646	Tissue factor pathway inhibitor	TFPI	-0.0243577	0.175009	0.19805	0.865746	2.99182	0.49636	0.221178	3	0.0104686
P10809	60 kDa heat shock protein, mitochondrial	HSPD1	-1.68178	-0.109364	1.89545	-1.30178	1.23249	-2.18765	0.684043	6	0.00198575
P10909	Clusterin	CLU	0.282745	-2.0577	2.65126	-1.72214	-1.87496	-0.433135	0.230902	5	0.0270736
P11021	78 kDa glucose-regulated protein	HSPA5	1.54752	-1.11705	-0.477584	0.770998	0.10085	-0.810996	0.957953	24	0.119834
P11047	Laminin subunit gamma-1	LAMC1	0.780876	0.0897293	-0.811515	-0.940516	0.59812	-1.16724	0.505027	34	0.142581
P11142	Heat shock cognate 71 kDa protein	HSPA8	1.08178	-1.1099	0.333031	0.398096	-0.257128	-0.396934	0.753628	22	0.0825842
P11279	Lysosome-associated membrane glycoprotein 1	LAMP1	0.370352	-0.289451	0.0527144	0.883855	0.493747	0.319875	0.0728964	2	0.0127432
P11717	Cation-independent mannose-6-phosphate receptor	IGF2R	0.335462	0.521191	-0.602085	-0.0624178	-0.147025	-0.349496	0.425605	7	0.00217686
P11766	Alcohol dehydrogenase class-3	ADH5	-0.458411	0.614158	0.191363	-0.140858	0.484732	-0.239162	0.745734	6	0.00579724
P12004	Proliferating cell nuclear antigen	PCNA	-0.495518	0.872456	-0.250243	-0.280664	-0.389212	1.09552	0.907063	4	0.00401883
P12081	Histidine--tRNA ligase, cytoplasmic	HARS	0.355359	0.543784	-0.798937	0.116866	-0.207582	-0.858467	0.233619	9	0.00501206
P12109	Collagen alpha-1(VI) chain	COL6A1	-0.352908	-1.82711	3.0682	-1.08403	-1.23515	-0.218257	0.421438	42	0.848507
P12110	Collagen alpha-2(VI) chain	COL6A2	-0.457942	-0.0998559	1.35348	-1.56463	-0.124849	-1.35397	0.242217	16	0.158878
P12111	Collagen alpha-3(VI) chain	COL6A3	-0.176875	0.447913	0.0869157	-2.50443	-0.373132	-2.73752	0.0806055	94	0.616059
P12814	Alpha-actinin-1	ACTN1	1.67613	-1.20496	-0.753928	0.852639	0.252246	-0.871065	0.822251	53	1.02977
P12955	Xaa-Pro dipeptidase	PEPD	-0.660484	0.635012	0.407568	-0.339682	-0.0232703	-0.159465	0.436146	6	0.00675766
P12956	X-ray repair cross-complementing protein 6	XRCC6	-0.499339	-0.176114	1.25753	0.801492	1.81251	1.05388	0.253004	2	0.000328463
P13010	X-ray repair cross-complementing protein 5	XRCC5	-0.928133	0.724195	0.443294	-0.760456	0.126802	-0.30003	0.300543	2	0.000343567
P13284	Gamma-interferon-inducible lysosomal thiol reductase	IFI30	-0.160658	0.915526	-0.694972	3.37154	2.54049	4.76378	0.0854626	8	0.00341821
P13473	Lysosome-associated membrane glycoprotein 2	LAMP2	0.479914	-0.511647	0.209835	1.83847	2.61175	0.598332	0.179746	3	0.0132719
P13489	Ribonuclease inhibitor	RNH1	-1.62291	1.57145	-0.110693	-0.980972	-0.413659	-0.0641781	0.641263	12	0.0168542
P13497	Bone morphogenetic protein 1	BMP1	0.381935	-0.221358	0.312073	-0.236519	-0.304035	-0.700468	0.168128	16	0.0494949
P13591	Neural cell adhesion molecule 1	NCAM1	-0.735354	1.56453	-1.26184	-0.9139	0.0680377	0.0906342	0.908033	2	0.000238251
P13611	Versican core protein	VCAN	1.23927	0.761439	-2.99099	-0.477129	2.25333	-2.04568	0.831022	16	0.186818
P13639	Elongation factor 2	EEF2	-0.341289	0.402387	0.236647	-0.0775437	-0.273755	-0.499146	0.35858	18	0.0226696
P13645	Keratin, type I cytoskeletal 10	KRT10	1.93765	-2.73592	0.815	-0.421308	-1.26365	-1.09902	0.521001	28	0.221841
P13646	Keratin, type I cytoskeletal 13	KRT13	1.8832	-1.40557	-1.84941	0.569361	-0.802483	-1.36407	0.914659	2	0.00343091
P13647	Keratin, type II cytoskeletal 5	KRT5	2.52129	-2.52579	-0.557728	0.522743	-0.761676	0.126367	0.90567	3	0.00219066
P13667	Protein disulfide-isomerase A4	PDIA4	2.08895	-1.25715	-1.14521	1.17639	0.822667	-1.21494	0.721136	19	0.0327858
P13686	Tartrate-resistant acid phosphatase type 5	ACP5	1.65407	-0.52597	-2.4444	2.147	0.725821	-0.546729	0.0959708	3	0.0082821
P13693	Translationally-controlled tumor protein	TPT1	0.647021	-0.361941	-0.19489	0.971854	0.663933	-0.231275	0.295224	10	0.0406134
P13796	Plastin-2	LCP1	1.54405	-0.108828	-2.41462	0.417688	0.04332	-1.08482	0.882642	5	0.0230895
P13797	Plastin-3	PLS3	0.511625	0.293783	-0.834494	1.07831	1.04698	-0.378564	0.0208035	24	0.07868
P13798	Acylamino-acid-releasing enzyme	APEH	0.379017	0.390173	-0.687157	0.252393	0.106358	-0.545171	0.546384	5	0.0024134
P13929	Beta-enolase	ENO3	-0.693384	0.363328	0.835742	0.831891	0.815159	1.42446	0.126666	4	0.0296138
P14314	Glucosidase 2 subunit beta	PRKCSH	1.60646	-1.44794	-0.171748	1.74232	1.08082	-0.0772978	0.371411	11	0.0386907
P14324	Farnesyl pyrophosphate synthase	FDPS	0.469332	-0.065448	-0.223805	0.284257	-0.413573	-0.455105	0.0343884	3	0.00711453
P14543	Nidogen-1	NID1	-1.47326	2.40659	-1.35823	-2.49287	-0.330286	-2.13129	0.134409	32	0.254652
P14550	Alcohol dehydrogenase [NADP(+)]	AKR1A1	0.191668	0.425444	-1.47335	-0.0067602	0.145264	-0.0157753	0.622557	8	0.00379655
P14618	Pyruvate kinase PKM	PKM	-0.134785	0.526804	-0.104983	-1.14026	0.287433	-1.26238	0.106196	28	0.0737713
P14625	Endoplasmin	HSP90B1	1.00696	-0.437761	-0.322035	0.689271	1.76908	-0.255788	0.493874	7	0.016079
P14649	Myosin light chain 6B	MYL6B	-0.00499991	-0.374696	1.04061	-0.308425	-0.149134	-0.21957	0.412833	2	0.0186953
P14735	Insulin-degrading enzyme	IDE	-0.729023	1.49923	-1.14624	-1.07025	-0.539536	-0.780509	0.446016	2	0.00102108
P14902	Indoleamine 2,3-dioxygenase 1	IDO1	0.263938	-0.0573937	0.158085	1.75763	1.46403	1.70555	0.000104186	2	0.000280777
P15090	Fatty acid-binding protein, adipocyte	FABP4	0.0904412	1.30959	-1.86947	-0.274666	-0.45571	-1.2759	0.532479	4	0.011228
P15121	Aldose reductase	AKR1B1	0.369337	0.149479	-0.415159	0.16895	0.112451	0.00233515	0.776206	2	0.00207481
P15144	Aminopeptidase N	ANPEP	0.66625	-0.870411	0.592126	0.474617	0.960048	0.660311	0.46488	6	0.00230178
P15151	Poliovirus receptor	PVR	2.39233	-3.19591	0.764897	1.61151	-0.791389	0.233373	0.755913	4	0.0107058
P15259	Phosphoglycerate mutase 2	PGAM2	0.323882	0.540362	-0.956054	-0.0819834	0.402697	-0.533929	0.88348	2	0.0129964
P15289	Arylsulfatase A	ARSA	-0.132315	0.495991	-0.341555	0.626379	0.489618	0.315899	0.189264	6	0.0030721
P15291	Beta-1,4-galactosyltransferase 1	B4GALT1	-0.208817	1.07899	-1.29649	-1.23386	0.111471	-0.872695	0.384639	4	0.00440305
P15311	Ezrin	EZR	0.925333	0.451884	-1.79988	0.917824	0.747199	-0.723794	0.294341	21	0.110371
P15531	Nucleoside diphosphate kinase A	NME1	1.64526	-0.822015	-1.201	1.27371	0.642218	-1.47069	0.690359	5	0.047606
P15586	N-acetylglucosamine-6-sulfatase	GNS	0.611694	0.0209231	-0.455932	0.84116	1.63651	0.0744719	0.2007	8	0.03879
P16035	Metalloproteinase inhibitor 2	TIMP2	0.58252	-0.660653	1.05774	1.19168	0.793251	1.73342	0.0780453	21	1.14407
P16070	CD44 antigen	CD44	1.58979	-3.75116	2.44354	0.531597	-1.22982	0.517985	0.920174	8	0.292107
P16152	Carbonyl reductase [NADPH] 1	CBR1	-0.284851	0.608459	-0.0121496	0.340295	0.798327	1.27946	0.159722	8	0.006847
P16188	HLA class I histocompatibility antigen, A-30 alpha chain	HLA-A	1.19405	-0.721595	-0.931049	3.20608	1.76357	3.8144	0.0674494	4	0.0267117
P16190	HLA class I histocompatibility antigen, A-33 alpha chain	HLA-A	0.743951	0.483631	-2.10024	2.07808	1.29106	0.438514	0.0930608	2	0.00262894
P16234	Platelet-derived growth factor receptor alpha	PDGFRA	0.783052	0.0248603	-1.22064	0.263969	0.712031	-0.143245	0.478659	5	0.0052909
P16278	Beta-galactosidase	GLB1	-0.203118	-0.0843837	0.821482	1.0175	0.991603	0.363914	0.371836	2	0.000439267
P16870	Carboxypeptidase E	CPE	-0.725851	-1.41418	3.2679	-1.11716	-1.5656	1.72902	0.246533	15	0.0364383
P16930	Fumarylacetoacetase	FAH	-1.45046	0.917413	0.882962	-1.30164	0.627414	0.639833	0.454364	2	0.000169662
P16949	Stathmin	STMN1	0.983416	0.121676	-1.32386	0.378631	0.997036	-1.17738	0.775804	4	0.0250339
P17050	Alpha-N-acetylgalactosaminidase	NAGA	-0.0856525	-0.156273	0.649702	-0.158965	-0.349399	0.495021	0.0578674	2	0.00183668
P17066	Heat shock 70 kDa protein 6	HSPA6	0.720453	-0.146166	-0.0152966	-0.559835	-1.22507	-1.41973	0.00566757	6	0.0239332
P17174	Aspartate aminotransferase, cytoplasmic	GOT1	-0.765237	1.12839	-0.58608	-0.0648947	-0.349305	-0.0655476	0.913598	5	0.00198773
P17655	Calpain-2 catalytic subunit	CAPN2	-0.949542	1.56687	-0.707713	-1.077	-0.786762	-0.764518	0.378542	6	0.0049105
P17661	Desmin	DES	-0.281236	0.792171	-0.860299	0.770082	2.41168	-0.614795	0.13493	3	0.123286
P17813	Endoglin	ENG	1.44867	-1.08451	-0.198424	0.331826	-0.0188301	-0.0749161	0.97303	2	0.00148242
P17900	Ganglioside GM2 activator	GM2A	-0.12162	-0.774772	1.04381	-0.164463	-1.12674	-0.161567	0.264696	4	0.0102828
P17931	Galectin-3	LGALS3	1.03572	-0.862516	-0.0401058	-0.0741662	0.468458	-0.262235	0.999655	5	0.0194095
P17936	Insulin-like growth factor-binding protein 3	IGFBP3	-1.50459	2.56614	-2.3966	-2.26319	-1.26246	-1.15327	0.528699	5	0.0837993
P18085	ADP-ribosylation factor 4	ARF4	0.228359	0.421393	-0.638525	-0.215504	1.25658	-0.417279	0.635897	2	0.000506581
P18206	Vinculin	VCL	0.503005	0.601018	-1.14497	-0.201427	-0.143636	-1.50769	0.0379732	59	0.39704
P18462	HLA class I histocompatibility antigen, A-25 alpha chain	HLA-A	1.03865	-0.640667	-0.704756	2.79244	2.25932	3.40989	0.0503154	6	0.0212115
P18669	Phosphoglycerate mutase 1	PGAM1	0.2579	0.0849228	-0.0117569	0.611125	0.479167	-0.278224	0.531394	10	0.0425214
P19021	Peptidyl-glycine alpha-amidating monooxygenase	PAM	-0.214793	-0.134491	1.02948	0.507648	1.57962	1.74082	0.0874063	5	0.00413395
P19022	Cadherin-2	CDH2	0.838842	-0.538102	-0.36133	-0.886501	-0.877457	-1.67744	0.111308	17	0.0893197
P19105	Myosin regulatory light chain 12A	MYL12A	-0.350492	0.287959	0.525627	-0.802523	-0.4385	-1.17447	0.126787	10	0.0682853
P19338	Nucleolin	NCL	0.819979	-0.515513	-0.317619	0.579647	0.329113	-0.360827	0.631554	8	0.00368515
P19367	Hexokinase-1	HK1	-0.40932	1.15208	-0.881723	-0.465307	0.0209243	0.466809	0.947089	6	0.00500685
P19823	Inter-alpha-trypsin inhibitor heavy chain H2	ITIH2	-2.09922	0.972431	1.46487	-1.85782	-2.25193	1.43694	0.462398	3	0.00982287
P20062	Transcobalamin-2	TCN2	1.22666	-0.812552	-0.482516	1.66483	-0.549188	1.00427	0.196407	7	0.0160366
P20618	Proteasome subunit beta type-1	PSMB1	0.205477	0.123592	-0.222664	0.834141	0.881048	1.02598	0.0432765	6	0.0168532
P20700	Lamin-B1	LMNB1	0.658792	0.3237	-0.938632	0.777898	1.30917	0.945346	0.189737	4	0.0011152
P20742	Pregnancy zone protein	PZP	-1.51935	0.751356	1.25989	-1.1232	-0.99864	0.852042	0.447232	3	0.00792661
P20810	Calpastatin	CAST	0.898292	0.213338	-1.56225	1.23071	0.846604	-1.02372	0.0299672	6	0.00731306
P20908	Collagen alpha-1(V) chain	COL5A1	-0.18381	-1.09384	1.99029	-0.902872	-0.993805	-0.406376	0.304727	28	0.241555
P20933	N(4)-(beta-N-acetylglucosaminyl)-L-asparaginase	AGA	-0.730953	1.39574	-0.754087	-0.310951	-0.302487	0.1093	0.877231	4	0.00393517
P21246	Pleiotrophin	PTN	-0.476667	1.31102	-1.09381	0.0851472	1.94711	-0.612265	0.00629393	2	0.000640714
P21291	Cysteine and glycine-rich protein 1	CSRP1	-0.441525	0.620891	0.127587	-0.898326	-0.673283	-2.16459	0.12626	4	0.0121086
P21333	Filamin-A	FLNA	0.107104	0.306619	-0.407412	-0.506523	-0.444606	-1.56238	0.035428	83	0.383304
P21399	Cytoplasmic aconitate hydratase	ACO1	-0.945551	1.33495	-0.428157	-0.149953	0.491911	0.429602	0.675571	4	0.000314574
P21589	5'-nucleotidase	NT5E	0.46904	-0.049632	-0.0895916	-0.254857	-0.259081	0.515031	0.803564	15	0.0161152
P21810	Biglycan	BGN	2.22246	-1.94259	-0.541486	0.414636	-1.54313	-0.58399	0.547682	13	0.0303437
P21926	CD9 antigen	CD9	1.98224	-1.02943	1.34396	-0.802172	-3.26827	-0.746726	0.00781962	2	0.00273574
P21980	Protein-glutamine gamma-glutamyltransferase 2	TGM2	0.332522	1.57584	-3.5846	0.387011	1.19046	-1.12396	0.506424	4	0.00185526
P22061	Protein-L-isoaspartate(D-aspartate) O-methyltransferase	PCMT1	-1.76785	1.48954	0.240765	-0.737006	0.174761	-0.627883	0.646611	3	0.000848301
P22105	Tenascin-X	TNXB	1.71358	-1.49814	-0.385689	0.231277	-1.91	-0.032987	0.436149	26	0.0328592
P22304	Iduronate 2-sulfatase	IDS	0.214829	0.0987961	-0.037759	0.599163	0.0167346	-0.351898	0.986382	2	0.000378519
P22314	Ubiquitin-like modifier-activating enzyme 1	UBA1	-0.531709	0.503265	0.35937	-0.0891075	-0.424125	0.266295	0.676653	12	0.011295
P22626	Heterogeneous nuclear ribonucleoproteins A2/B1	HNRNPA2B1	0.518423	-0.909636	1.13742	1.53971	1.63329	0.958181	0.288357	8	0.0515043
P22692	Insulin-like growth factor-binding protein 4	IGFBP4	-1.49377	0.349788	1.84191	-0.558547	-0.510456	1.11557	0.743064	3	0.0223231
P23142	Fibulin-1	FBLN1	1.08071	-0.698117	-0.219411	-0.199971	0.985335	-0.529585	0.974992	8	0.0044189
P23229	Integrin alpha-6	ITGA6	0.370152	-0.238308	-0.103498	-1.21797	-1.03416	-0.636255	0.0919746	2	0.000283645
P23284	Peptidyl-prolyl cis-trans isomerase B	PPIB	2.44974	-2.84818	0.110126	2.38513	1.19374	0.345231	0.399388	16	0.280562
P23381	Tryptophan--tRNA ligase, cytoplasmic	WARS	-0.285475	0.57689	-0.0760282	4.27713	4.86016	5.48924	0.00650118	22	0.113465
P23470	Receptor-type tyrosine-protein phosphatase gamma	PTPRG	0.706263	-0.296022	-0.136547	-0.535272	-0.314526	-0.444699	0.292295	2	0.000779868
P23526	Adenosylhomocysteinase	AHCY	0.0327283	0.579881	-0.488614	-0.506947	0.145507	-0.8169	0.019193	2	0.000181612
P23528	Cofilin-1	CFL1	-0.144388	-0.237435	1.06618	0.560231	0.678049	-1.3366	0.830507	9	0.079288
P24043	Laminin subunit alpha-2	LAMA2	-1.32242	2.78824	-2.49964	-1.62904	1.24686	-1.1903	0.847964	13	0.00822955
P24347	Stromelysin-3	MMP11	0.243385	0.807739	-1.27564	1.56243	2.17541	0.755792	0.0206876	8	0.0955989
P24534	Elongation factor 1-beta	EEF1B2	0.174769	0.111266	0.205717	-0.309817	-0.495783	-0.551309	0.0159541	4	0.00490387
P24592	Insulin-like growth factor-binding protein 6	IGFBP6	0.892969	-1.25724	0.701724	0.798925	0.184211	0.216497	0.673338	5	0.0134662
P24593	Insulin-like growth factor-binding protein 5	IGFBP5	-1.62737	-0.391962	3.01507	-3.38353	-2.13718	-0.990694	0.0796096	12	0.210502
P24821	Tenascin	TNC	-1.20723	1.10956	0.291322	-0.216997	3.89883	0.764332	0.18089	48	0.110461
P24844	Myosin regulatory light polypeptide 9	MYL9	0.553024	0.233793	-0.794948	-1.43956	-0.995763	-1.75421	0.0459079	4	0.00731333
P25391	Laminin subunit alpha-1	LAMA1	0.518907	0.0374314	-0.43577	-0.179923	1.07499	0.95729	0.465978	4	0.00123461
P25398	40S ribosomal protein S12	RPS12	0.820989	0.295604	-1.46217	0.231312	0.235404	0.0465228	0.694107	2	0.00102595
P25774	Cathepsin S	CTSS	-0.985679	-0.116241	1.70291	2.8291	3.23031	3.54481	0.037149	4	0.00162715
P25786	Proteasome subunit alpha type-1	PSMA1	1.60483	-1.19444	-0.605048	1.80513	1.17706	0.191374	0.225137	6	0.00917442
P25788	Proteasome subunit alpha type-3	PSMA3	0.814053	-0.441532	-0.0211297	1.04311	1.12516	0.685449	0.166756	6	0.0175366
P25789	Proteasome subunit alpha type-4	PSMA4	0.579818	-0.137258	-0.304046	1.07104	1.34623	0.364929	0.10209	8	0.0170501
P26022	Pentraxin-related protein PTX3	PTX3	2.50787	-2.91966	-0.0882687	0.17483	-1.18552	-0.758787	0.754333	4	0.00593447
P26038	Moesin	MSN	0.924203	0.252245	-1.60306	0.612623	0.581119	-1.29278	0.655572	34	0.1636
P26447	Protein S100-A4	S100A4	1.47717	-1.439	0.135797	1.18816	-1.5878	-0.978762	0.228022	3	0.0445239
P26599	Polypyrimidine tract-binding protein 1	PTBP1	-0.750925	1.59805	-1.70326	-0.564716	0.337094	-1.0159	0.845555	3	0.00129169
P26639	Threonine--tRNA ligase, cytoplasmic	TARS	0.415426	-0.0394252	-0.0634828	-0.99583	-0.440923	-0.159967	0.250354	2	0.000360347
P26641	Elongation factor 1-gamma	EEF1G	0.784586	-0.290685	-0.31968	0.422628	-0.100155	-0.37943	0.677126	7	0.0147178
P26885	Peptidyl-prolyl cis-trans isomerase FKBP2	FKBP2	0.0644796	1.23545	-1.76214	0.568956	-0.143393	-0.410018	0.861805	3	0.00134987
P27348	14-3-3 protein theta	YWHAQ	0.140874	-0.309858	0.716829	0.135445	0.0997828	-0.421989	0.64956	11	0.064843
P27695	DNA-(apurinic or apyrimidinic site) lyase	APEX1	-0.331719	0.657865	-0.0690496	0.000334354	0.390212	0.149179	0.6594	7	0.00745861
P27797	Calreticulin	CALR	2.22312	-2.68007	0.310497	2.06344	1.34497	-0.308603	0.540124	17	0.129999
P27816	Microtubule-associated protein 4	MAP4	0.496857	0.379556	-1.07403	0.662992	0.516137	-0.0119021	0.272857	6	0.00364827
P27824	Calnexin	CANX	-0.152377	-0.250579	0.793615	-0.15468	0.423337	0.0122487	0.93859	3	0.000507328
P28062	Proteasome subunit beta type-8	PSMB8	0.363474	0.459679	-1.12347	1.02701	1.19108	-0.349186	0.00198219	4	0.00314032
P28065	Proteasome subunit beta type-9	PSMB9	0.693897	0.100229	-0.822268	2.33957	2.76824	2.498	0.0347752	4	0.00513295
P28066	Proteasome subunit alpha type-5	PSMA5	1.03849	-0.245035	-0.914004	1.60325	1.65088	0.709063	0.0785959	10	0.0324727
P28070	Proteasome subunit beta type-4	PSMB4	0.0305071	0.519867	-0.636707	0.35945	0.187525	1.69698	0.434726	6	0.00558377
P28072	Proteasome subunit beta type-6	PSMB6	0.15336	0.412136	-0.348996	-1.45715	-0.846083	-0.072872	0.27419	4	0.00174868
P28799	Granulins	GRN	0.421268	-0.528166	0.501169	0.105313	0.532013	-0.201584	0.981731	7	0.0245532
P28838	Cytosol aminopeptidase	LAP3	-0.0492929	0.604671	-0.595789	3.17208	3.93942	3.22813	0.00284271	25	0.0696206
P29279	Connective tissue growth factor	CTGF	-0.181823	3.43948	-6.1373	-1.95491	-0.331437	-5.02397	0.406917	6	0.130676
P29317	Ephrin type-A receptor 2	EPHA2	0.579604	-0.0267429	-0.323921	0.552879	0.288889	0.450986	0.266328	2	0.000437648
P29373	Cellular retinoic acid-binding protein 2	CRABP2	2.2642	-0.853401	-2.78076	1.74016	-0.978387	-0.941418	0.641438	3	0.00127835
P29401	Transketolase	TKT	-0.384126	-0.663454	1.82638	0.00480463	-0.0711268	0.557373	0.885698	21	0.108718
P29692	Elongation factor 1-delta	EEF1D	-1.42663	1.48714	-0.447219	-1.09849	-0.446478	-0.361684	0.552987	2	0.00122794
P29966	Myristoylated alanine-rich C-kinase substrate	MARCKS	1.33251	-1.1532	-0.527826	0.628639	1.17648	-0.976947	0.725488	5	0.0137205
P30040	Endoplasmic reticulum resident protein 29	ERP29	0.494792	-0.144277	-0.213405	0.912414	0.465149	1.09294	0.102344	6	0.00140886
P30041	Peroxiredoxin-6	PRDX6	0.400784	0.95481	-1.75593	-0.0593345	0.380719	-1.83316	0.132583	4	0.00518865
P30044	Peroxiredoxin-5, mitochondrial	PRDX5	-0.681853	1.31402	-0.801281	-0.369894	0.288537	-1.23734	0.426443	6	0.00748622
P30046	D-dopachrome decarboxylase	DDT	-0.400992	1.06547	-0.86176	0.143388	0.810185	-0.196807	0.385577	2	0.00209555
P30049	ATP synthase subunit delta, mitochondrial	ATP5D	-0.450446	-0.204452	0.33791	-0.204157	-0.320813	0.196496	0.978394	2	0.0030514
P30050	60S ribosomal protein L12	RPL12	0.13361	0.201047	-0.0142166	-0.494068	0.218352	0.258845	0.715583	4	0.00638129
P30084	Enoyl-CoA hydratase, mitochondrial	ECHS1	-1.72045	0.713935	1.49755	-1.45712	-0.865696	-1.73682	0.27203	2	0.000497886
P30085	UMP-CMP kinase	CMPK1	-0.400152	1.12438	-0.915327	-0.449862	0.292456	-0.791505	0.480719	6	0.00821657
P30086	Phosphatidylethanolamine-binding protein 1	PEBP1	0.171732	0.485292	-0.49295	0.332391	0.648719	-0.96818	0.834604	6	0.0765015
P30101	Protein disulfide-isomerase A3	PDIA3	1.33946	-1.15978	-0.260525	1.86856	1.1086	-0.0256376	0.252168	26	0.0667072
P30153	Serine/threonine-protein phosphatase 2A 65 kDa regulatory subunit A alpha isoform	PPP2R1A	-1.05459	0.752679	0.464268	-0.0947272	-0.0972545	-0.479665	0.697559	2	0.000326093
P30455	HLA class I histocompatibility antigen, A-36 alpha chain	HLA-A	-0.00465379	0.53506	-0.48906	1.26352	4.36452	0.62119	0.143369	3	0.00930717
P30475	HLA class I histocompatibility antigen, B-39 alpha chain	HLA-B	-0.306888	0.46256	-0.0411565	0.836449	1.99483	3.3534	0.100438	6	0.0153111
P30479	HLA class I histocompatibility antigen, B-41 alpha chain	HLA-B	-0.140524	0.0223994	-0.105336	3.03788	1.81012	3.62215	0.0374656	2	0.00356141
P30504	HLA class I histocompatibility antigen, Cw-4 alpha chain	HLA-C	0.24192	0.0506942	-0.177838	2.53662	2.70355	2.57984	0.00296473	3	0.00879757
P30520	Adenylosuccinate synthetase isozyme 2	ADSS	0.237611	0.313058	-0.351205	0.481318	0.00466657	-0.637852	0.583044	3	0.00047716
P30530	Tyrosine-protein kinase receptor UFO	AXL	0.693751	-0.493195	-0.0328051	0.362909	-0.28754	-0.528069	0.4315	6	0.0191419
P30711	Glutathione S-transferase theta-1	GSTT1	1.05484	-1.17639	0.54287	0.285467	0.317625	0.478884	0.773189	2	0.000501075
P30740	Leukocyte elastase inhibitor	SERPINB1	-0.0614875	0.174332	0.104088	0.701817	0.591473	1.31446	0.073919	5	0.00155283
P31150	Rab GDP dissociation inhibitor alpha	GDI1	0.349248	0.808565	-1.28242	0.572757	0.853922	-0.415489	0.268482	11	0.0149514
P31431	Syndecan-4	SDC4	0.824807	-1.46761	1.05918	0.40554	-1.22666	0.205384	0.392709	3	0.00580317
P31937	3-hydroxyisobutyrate dehydrogenase, mitochondrial	HIBADH	0.0521203	0.740971	-0.932191	-0.481938	0.53475	-0.761375	0.449677	2	0.000676898
P31942	Heterogeneous nuclear ribonucleoprotein H3	HNRNPH3	0.230028	0.461089	-0.809554	0.0770723	1.24144	0.612376	0.273758	2	0.000240025
P31943	Heterogeneous nuclear ribonucleoprotein H	HNRNPH1	-0.62909	1.12645	-0.644652	-0.281873	-0.530451	-0.0908706	0.75498	2	0.000412721
P31946	14-3-3 protein beta/alpha	YWHAB	1.46194	-1.21158	-0.102287	1.36099	1.4743	-0.292553	0.486896	12	0.140794
P31949	Protein S100-A11	S100A11	0.921869	-0.389428	-0.358046	1.23223	0.242839	-0.344595	0.216434	4	0.0298287
P32119	Peroxiredoxin-2	PRDX2	-0.948365	1.21999	-0.340895	-0.954455	-0.0282553	-0.39114	0.397089	5	0.020257
P32455	Guanylate-binding protein 1	GBP1	-0.114076	0.586436	-0.562222	5.28875	5.72368	4.4668	0.000457575	20	0.0712705
P32456	Guanylate-binding protein 2	GBP2	-0.312939	1.00838	-0.877077	0.319435	2.88043	0.504406	0.0694647	3	0.00241347
P33908	Mannosyl-oligosaccharide 1,2-alpha-mannosidase IA	MAN1A1	-0.36993	-0.390164	1.30294	-0.416865	-0.621617	0.921723	0.150786	14	0.0475645
P34059	N-acetylgalactosamine-6-sulfatase	GALNS	-1.22843	1.22212	0.0589773	-0.231251	0.217852	0.943796	0.696386	5	0.00528447
P34096	Ribonuclease 4	RNASE4	-0.766834	1.29169	-1.03142	-0.681469	-1.84942	0.144349	0.676485	4	0.0252415
P34741	Syndecan-2	SDC2	1.47406	-0.896965	-0.591955	0.0751526	-0.6606	-0.583937	0.530177	2	0.00485215
P34932	Heat shock 70 kDa protein 4	HSPA4	-0.671236	0.541751	0.509906	0.398089	0.47433	1.07539	0.25306	14	0.00742924
P35052	Glypican-1	GPC1	1.27394	-1.72539	0.774383	0.0855966	-0.605902	-0.312493	0.659787	15	0.110639
P35237	Serpin B6	SERPINB6	-0.158978	0.626437	-0.388751	0.725115	1.69022	0.396975	0.00788686	18	0.0357027
P35241	Radixin	RDX	-0.0780724	1.10037	-1.25902	0.383408	0.369205	0.0331016	0.620313	9	0.00348055
P35442	Thrombospondin-2	THBS2	-0.219841	-2.69321	4.03988	-2.48046	-2.31541	-0.939453	0.27723	32	0.160203
P35475	Alpha-L-iduronidase	IDUA	-1.54401	2.0394	-1.36299	-1.10044	-0.0573127	1.64312	0.788415	2	0.000335214
P35527	Keratin, type I cytoskeletal 9	KRT9	2.99916	-2.4621	-1.50412	-0.93673	-2.26944	-0.168827	0.665866	26	0.14873
P35555	Fibrillin-1	FBN1	0.528646	0.127657	-0.725398	-0.742695	0.419619	-2.21256	0.280117	9	0.0757631
P35579	Myosin-9	MYH9	1.07788	-0.641094	-0.395974	0.226423	-0.171123	-0.670337	0.625284	120	0.727598
P35580	Myosin-10	MYH10	0.524158	0.307803	-0.757063	-0.32472	-0.137187	-1.1186	0.0669823	21	0.0446982
P35609	Alpha-actinin-2	ACTN2	1.56092	-0.838705	-0.867025	1.47424	1.38027	-0.123656	0.291025	3	0.0476352
P35749	Myosin-11	MYH11	1.43776	-1.36808	-0.159169	0.316741	0.233122	-1.31154	0.828965	9	0.0739358
P35754	Glutaredoxin-1	GLRX	-0.274242	-0.236192	0.809453	1.23801	0.400402	0.65235	0.302345	5	0.0444145
P35908	Keratin, type II cytoskeletal 2 epidermal	KRT2	2.55517	-3.48012	0.347246	-0.191885	-1.04777	-1.45284	0.701248	13	0.124905
P36222	Chitinase-3-like protein 1	CHI3L1	-0.534945	-2.19594	3.71122	3.36096	-0.842737	6.56244	0.0672382	13	0.0594278
P36871	Phosphoglucomutase-1	PGM1	-0.273328	-0.525682	1.37126	-0.115988	0.713314	1.21125	0.433117	2	0.000628867
P36955	Pigment epithelium-derived factor	SERPINF1	0.385594	-2.9923	3.31834	0.258381	1.21826	0.814865	0.813859	15	0.331202
P37802	Transgelin-2	TAGLN2	-0.22565	0.344021	0.269442	0.359682	1.02457	-0.353975	0.660602	13	0.0578792
P37837	Transaldolase	TALDO1	0.106281	-0.0338643	0.239486	0.805242	0.881044	0.318903	0.152905	8	0.0224663
P38159	RNA-binding motif protein, X chromosome	RBMX	0.334504	0.269547	-0.412823	0.553175	0.100415	-1.33085	0.477003	3	0.00534498
P38571	Lysosomal acid lipase/cholesteryl ester hydrolase	LIPA	0.760245	-1.12817	0.841576	-0.835111	-1.38543	-0.950415	0.127966	2	0.000566046
P40925	Malate dehydrogenase, cytoplasmic	MDH1	1.12336	-0.251948	-0.921078	1.29638	1.05819	-0.68917	0.261992	10	0.0754858
P40926	Malate dehydrogenase, mitochondrial	MDH2	-0.757494	1.19799	-0.292497	0.223866	0.928459	-0.639687	0.804215	14	0.0376219
P41219	Peripherin	PRPH	-0.475916	1.60235	-1.98037	-0.497491	1.20701	-1.53936	0.976528	3	0.0652536
P41222	Prostaglandin-H2 D-isomerase	PTGDS	1.66257	-2.08791	1.00798	0.829868	-1.10231	0.147452	0.736573	10	0.200014
P41250	Glycine--tRNA ligase	GARS	-0.829189	1.0584	-0.214095	-1.15994	-1.132	-0.191952	0.348723	2	0.000557998
P41271	Neuroblastoma suppressor of tumorigenicity 1	NBL1	0.909254	-2.29317	1.74645	0.0723259	0.501588	-0.88174	0.901434	2	0.0461654
P42224	Signal transducer and activator of transcription 1-alpha/beta	STAT1	-0.736079	0.2738	1.07311	1.26148	2.32637	2.49859	0.0118524	5	0.00405972
P42785	Lysosomal Pro-X carboxypeptidase	PRCP	0.818635	-1.47904	1.12767	0.399932	-0.372699	-0.253865	0.779728	5	0.0133009
P43034	Platelet-activating factor acetylhydrolase IB subunit alpha	PAFAH1B1	-0.952887	1.49139	-0.943231	-0.908404	-0.776987	-0.908808	0.442904	3	0.00263693
P43235	Cathepsin K	CTSK	1.76101	-1.77173	-0.130453	-0.293354	-1.41073	-0.659618	0.403705	7	0.00481973
P43251	Biotinidase	BTD	-0.271381	0.079456	0.535347	-0.245201	-0.042882	-0.360493	0.366822	9	0.0194661
P45877	Peptidyl-prolyl cis-trans isomerase C	PPIC	1.99504	-1.60038	-0.483576	1.13574	-0.338144	0.0669391	0.660864	2	0.00413644
P45974	Ubiquitin carboxyl-terminal hydrolase 5	USP5	-2.49884	1.57605	0.682492	-1.11153	-0.150414	-1.92774	0.50257	2	0.000106332
P46108	Adapter molecule crk	CRK	0.0897249	0.403013	-0.287086	1.50325	1.58657	-0.0873073	0.12922	3	0.00365088
P46926	Glucosamine-6-phosphate isomerase 1	GNPDA1	-0.411051	0.748078	-0.43468	-0.200696	0.156741	0.215317	0.828107	3	0.00281484
P46940	Ras GTPase-activating-like protein IQGAP1	IQGAP1	-0.0195717	0.695205	-0.539979	-0.439336	-0.337317	-0.273746	0.402441	25	0.0122071
P46976	Glycogenin-1	GYG1	0.484934	0.0537928	-0.365966	0.168831	0.0109108	-0.168989	0.750515	2	0.0014196
P47755	F-actin-capping protein subunit alpha-2	CAPZA2	0.256197	-0.129729	0.289947	-0.342898	-0.620012	-0.349098	0.0059	4	0.00587345
P47756	F-actin-capping protein subunit beta	CAPZB	-0.241902	0.550844	-0.0534572	-0.0335239	-0.181025	0.195935	0.802379	4	0.00500485
P48147	Prolyl endopeptidase	PREP	-0.432385	0.886968	-0.334248	-0.418662	0.145733	-0.345938	0.424403	3	0.00105855
P48163	NADP-dependent malic enzyme	ME1	0.0422357	0.288824	-0.0781386	0.350645	0.772563	0.233814	0.0238374	6	0.00647509
P48444	Coatomer subunit delta	ARCN1	0.436645	-0.549205	0.821219	0.144084	0.202868	-0.746872	0.637074	3	0.00350958
P48506	Glutamate--cysteine ligase catalytic subunit	GCLC	0.227661	0.456065	-0.576758	-0.465198	-0.557446	-0.0501841	0.490102	3	0.00065462
P48509	CD151 antigen	CD151	-0.853772	-0.676706	2.06743	-1.49199	-1.34629	0.489128	0.0891592	2	0.00348717
P48637	Glutathione synthetase	GSS	-0.725784	1.12657	-0.300134	0.374588	0.0739738	1.1786	0.584787	10	0.00926647
P48643	T-complex protein 1 subunit epsilon	CCT5	-1.96585	1.72426	-0.363109	-0.776456	-0.00760179	0.599158	0.895115	2	0.000134518
P48681	Nestin	NES	1.20869	-0.00566512	-2.13658	0.996168	1.11237	-1.08385	0.270725	19	0.0193254
P48723	Heat shock 70 kDa protein 13	HSPA13	0.696296	0.301711	-1.25154	-0.58133	-0.177926	-1.35082	0.216635	13	0.0215
P48740	Mannan-binding lectin serine protease 1	MASP1	1.19274	-3.25794	3.06587	-0.51226	-2.9776	-0.184233	0.266756	16	0.192277
P48745	Protein NOV homolog	NOV	1.11546	-0.184419	-1.34956	1.43609	-0.30377	-0.550853	0.335546	3	0.00167182
P49006	MARCKS-related protein	MARCKSL1	-0.0453518	0.188454	0.163433	0.502138	0.686739	-1.41932	0.822572	2	0.000428343
P49327	Fatty acid synthase	FASN	0.331234	-0.296515	0.278294	0.182886	0.734423	1.90081	0.249854	3	0.000210997
P49588	Alanine--tRNA ligase, cytoplasmic	AARS	-1.17744	1.09154	-0.606578	-1.02816	-0.790998	-0.618431	0.466484	2	0.000160571
P49589	Cysteine--tRNA ligase, cytoplasmic	CARS	-0.293301	0.818062	-0.524133	-0.768105	-1.1115	-0.1667	0.414665	2	0.000698992
P49590	Probable histidine--tRNA ligase, mitochondrial	HARS2	0.730353	-0.324754	-0.0912168	0.107769	0.189857	-0.134726	0.89188	2	0.00116986
P49720	Proteasome subunit beta type-3	PSMB3	0.821435	0.0751797	-1.80858	0.41935	0.261492	-0.191328	0.517467	5	0.00602154
P49721	Proteasome subunit beta type-2	PSMB2	-0.00742623	0.811093	-0.928673	0.617367	0.82636	0.318423	0.218925	4	0.00126116
P49746	Thrombospondin-3	THBS3	-0.218396	0.622365	-0.234412	-0.683162	0.202694	-0.938659	0.0266988	2	0.000705763
P49903	Selenide, water dikinase 1	SEPHS1	0.14703	0.571174	-0.688765	0.908878	1.23978	-0.247454	0.0224945	2	0.000234043
P50281	Matrix metalloproteinase-14	MMP14	0.14247	0.0942685	0.0764076	-0.256184	-0.0443168	-0.120314	0.089977	3	0.00104598
P50395	Rab GDP dissociation inhibitor beta	GDI2	0.451236	0.377652	-0.966011	1.03287	1.28402	-0.32383	0.0191503	27	0.13059
P50454	Serpin H1	SERPINH1	1.06088	-1.04625	-0.0450959	-1.27955	-0.904746	-2.06918	0.212865	15	0.068951
P50502	Hsc70-interacting protein	ST13	0.294223	-0.248907	0.477545	-1.29515	-0.963164	-2.47229	0.114697	2	0.000742539
P50897	Palmitoyl-protein thioesterase 1	PPT1	0.378894	-0.392387	0.315991	-0.488227	-0.841152	-0.476456	0.0319969	2	0.000645611
P50990	T-complex protein 1 subunit theta	CCT8	-1.47764	1.96373	-0.308792	-0.848235	0.059154	-0.916363	0.481361	2	0.00153618
P50991	T-complex protein 1 subunit delta	CCT4	0.264448	-0.524839	0.759415	-2.3024	-0.734255	-2.66758	0.164544	2	8.00412e-05
P51688	N-sulphoglucosamine sulphohydrolase	SGSH	-0.685302	1.27557	-1.08159	0.532293	0.591676	0.422779	0.426751	4	0.00351643
P51858	Hepatoma-derived growth factor	HDGF	1.0375	-0.520444	-0.242031	0.846325	0.641825	-0.626715	0.726768	7	0.00454014
P51884	Lumican	LUM	1.93905	-3.83432	1.81919	1.6252	1.4208	1.94038	0.444953	18	1.79553
P51888	Prolargin	PRELP	0.269854	-0.373426	0.620896	-1.38983	-0.996326	-0.633236	0.0596702	3	0.000734609
P52209	6-phosphogluconate dehydrogenase, decarboxylating	PGD	-0.429049	0.381371	0.548053	-0.52247	-0.0817427	-0.0529302	0.125784	6	0.00685244
P52565	Rho GDP-dissociation inhibitor 1	ARHGDIA	0.485259	0.459075	-1.00291	0.882233	1.50964	-0.773564	0.15537	4	0.0383487
P52823	Stanniocalcin-1	STC1	0.55813	-0.643425	0.582206	0.4293	1.5591	0.3243	0.528051	2	0.00439567
P52888	Thimet oligopeptidase	THOP1	0.179624	0.683746	-0.934738	0.0356596	0.647503	-0.0402706	0.545189	2	0.000145786
P52907	F-actin-capping protein subunit alpha-1	CAPZA1	-0.166339	-0.0580291	0.777604	-0.120254	-0.316715	-0.276487	0.326804	7	0.0113343
P53396	ATP-citrate synthase	ACLY	0.768611	-0.469032	-0.0987606	0.475896	-0.324652	1.44174	0.489573	6	0.00190177
P53621	Coatomer subunit alpha	COPA	-0.590074	1.38785	-1.62932	-0.200304	-0.0533302	-1.74514	0.549965	3	0.000490509
P53634	Dipeptidyl peptidase 1	CTSC	-0.480548	1.14175	-0.856437	0.200794	0.773885	-0.0608831	0.423238	9	0.0104875
P53675	Clathrin heavy chain 2	CLTCL1	0.0603563	-0.144478	0.411111	0.160911	0.661673	-0.171929	0.813124	2	0.000411798
P54652	Heat shock-related 70 kDa protein 2	HSPA2	0.171865	0.564819	-0.739308	-0.488529	-1.57337	-1.35087	0.151325	3	0.001226
P54687	Branched-chain-amino-acid aminotransferase, cytosolic	BCAT1	-1.62698	1.87327	-0.77141	-0.341643	1.43383	0.923674	0.324636	2	0.000291708
P54727	UV excision repair protein RAD23 homolog B	RAD23B	0.379812	0.254906	-0.678923	0.126558	0.479266	-0.290411	0.596989	4	0.00226373
P54756	Ephrin type-A receptor 5	EPHA5	-1.49005	0.86964	0.920884	-0.349435	0.151839	1.73773	0.545838	2	0.000275234
P54802	Alpha-N-acetylglucosaminidase	NAGLU	-1.80047	2.09448	-0.443802	-0.580959	0.741023	0.564627	0.757536	13	0.0251563
P54819	Adenylate kinase 2, mitochondrial	AK2	-0.627208	0.478602	0.658883	0.861886	0.618122	0.630968	0.382192	4	0.00197329
P55058	Phospholipid transfer protein	PLTP	0.13236	-0.505293	0.884224	-0.472492	0.890755	-0.137874	0.927267	3	0.000741169
P55072	Transitional endoplasmic reticulum ATPase	VCP	0.0695154	0.591733	-0.677864	-1.40633	-0.161429	-2.06686	0.0338772	23	0.0348941
P55083	Microfibril-associated glycoprotein 4	MFAP4	-1.83202	-1.64938	5.43663	0.637924	0.0797608	2.49408	0.827804	5	0.0383793
P55145	Mesencephalic astrocyte-derived neurotrophic factor	MANF	0.694531	0.579449	-1.7531	1.26528	0.225346	-1.2534	0.50597	2	0.00260383
P55268	Laminin subunit beta-2	LAMB2	0.789818	-0.127503	-0.655335	-1.29467	0.215848	-1.66275	0.321987	2	0.000751158
P55287	Cadherin-11	CDH11	1.29853	-0.996446	-0.391341	0.657991	-2.73386	-0.60693	0.196784	3	0.0036623
P55290	Cadherin-13	CDH13	0.946423	1.09157	-3.04091	0.470287	1.27632	-1.71802	0.580034	6	0.0180101
P55786	Puromycin-sensitive aminopeptidase	NPEPPS	-0.267732	0.780752	-0.36479	-0.0289577	0.384943	-0.0204955	0.812426	20	0.0317896
P55957	BH3-interacting domain death agonist	BID	2.01613	-1.28477	-1.21299	0.790697	-0.34704	-0.39107	0.823582	2	0.000490823
P56537	Eukaryotic translation initiation factor 6	EIF6	0.270298	1.17404	-1.9022	-0.14741	-0.272975	-0.0695628	0.992188	3	0.000673908
P58546	Myotrophin	MTPN	0.373498	0.214455	-0.555976	0.579844	0.377191	-0.948857	0.97093	3	0.0035761
P59998	Actin-related protein 2/3 complex subunit 4	ARPC4	0.312321	0.286115	-0.615044	0.283832	0.348051	-0.416447	0.361963	5	0.0276864
P60033	CD81 antigen	CD81	1.87237	-2.25918	0.342071	-0.932779	-1.40194	-2.27142	0.329656	3	0.0555814
P60174	Triosephosphate isomerase	TPI1	0.0853871	0.0267064	0.292752	1.43586	1.96734	0.718138	0.106787	12	0.154043
P60660	Myosin light polypeptide 6	MYL6	-0.0317053	0.097379	0.458027	-0.476738	-0.0266599	-0.815281	0.214711	11	0.0858675
P60709	Actin, cytoplasmic 1	ACTB	0.457386	0.163288	-0.521886	-0.665322	-0.437295	-0.976675	0.0699114	15	0.396592
P60842	Eukaryotic initiation factor 4A-I	EIF4A1	-0.879086	0.420569	0.93633	-0.696558	0.105465	0.835446	0.643294	11	0.0186615
P60900	Proteasome subunit alpha type-6	PSMA6	0.118294	0.28713	-0.208566	0.882726	1.10397	0.0890773	0.0629436	8	0.0116624
P60981	Destrin	DSTN	-0.121533	0.732037	-0.807907	0.40112	0.470889	-0.354167	0.441782	6	0.00999001
P60983	Glia maturation factor beta	GMFB	0.252735	0.087447	-0.120296	-0.0445088	0.182392	-0.387051	0.340328	2	0.00534827
P61086	Ubiquitin-conjugating enzyme E2 K	UBE2K	-0.516872	1.32151	-1.03529	1.18328	1.77131	1.51678	0.124098	2	0.000847685
P61088	Ubiquitin-conjugating enzyme E2 N	UBE2N	-0.596856	1.6866	-1.91079	-1.063	-0.118479	-0.748403	0.708605	2	0.000499556
P61158	Actin-related protein 3	ACTR3	0.292992	0.493196	-0.783042	0.106049	0.101383	-0.680854	0.383067	8	0.00763682
P61160	Actin-related protein 2	ACTR2	0.269919	0.356167	-0.473684	0.252672	0.192153	-0.329139	0.903338	10	0.00558625
P61204	ADP-ribosylation factor 3	ARF3	-0.227235	0.818977	-0.687736	-0.0714912	0.756036	-0.802904	0.936599	3	0.00194055
P61224	Ras-related protein Rap-1b	RAP1B	0.704999	0.0678863	-0.853456	-0.671911	-0.615848	-1.28265	0.0993701	2	0.000486429
P61326	Protein mago nashi homolog	MAGOH	-0.740159	0.516296	0.648291	-0.0708463	0.538998	0.0830545	0.916477	2	0.000586178
P61586	Transforming protein RhoA	RHOA	-0.0517048	0.847997	-0.901869	-0.0688585	-0.155594	-0.566047	0.626388	3	0.00127941
P61604	10 kDa heat shock protein, mitochondrial	HSPE1	1.52429	-0.800422	-0.790501	1.05699	-0.103299	-0.524218	0.674694	2	0.00352296
P61769	Beta-2-microglobulin	B2M	-0.00206797	-0.953256	1.38559	3.8318	3.25714	5.77953	0.00157714	7	0.0777461
P61916	Epididymal secretory protein E1	NPC2	0.808391	-0.96449	0.173773	2.21212	2.40437	1.63871	0.0842718	8	0.107342
P61960	Ubiquitin-fold modifier 1	UFM1	0.166039	1.15051	-2.31501	-0.0221332	0.439184	-1.48827	0.962043	2	0.00111586
P61970	Nuclear transport factor 2	NUTF2	-1.05367	0.976755	0.427153	-0.479994	0.20536	-0.449435	0.523245	4	0.0107035
P61978	Heterogeneous nuclear ribonucleoprotein K	HNRNPK	-0.284408	0.126146	0.499942	0.451831	0.454202	0.21232	0.476032	5	0.00210408
P61981	14-3-3 protein gamma	YWHAG	1.16082	-0.484278	-0.60891	0.942455	1.30855	-0.199149	0.381421	8	0.0976707
P62140	Serine/threonine-protein phosphatase PP1-beta catalytic subunit	PPP1CB	-1.81185	1.43838	0.262262	-0.21656	-0.0579444	-0.262627	0.890676	3	0.000618422
P62258	14-3-3 protein epsilon	YWHAE	1.09894	-0.827868	-0.0684841	1.04743	1.18657	0.107456	0.389511	23	0.230748
P62495	Eukaryotic peptide chain release factor subunit 1	ETF1	-0.381004	0.027814	0.966369	0.64731	0.883051	0.720748	0.304585	2	0.000492088
P62805	Histone H4	HIST1H4A	3.86001	-1.94751	-4.77804	-1.27186	-0.753512	-2.14507	0.872096	4	0.00280826
P62857	40S ribosomal protein S28	RPS28	1.77719	-0.487164	-1.79545	1.6108	1.43779	-0.0145892	0.222317	2	0.00584214
P62873	Guanine nucleotide-binding protein G(I)/G(S)/G(T) subunit beta-1	GNB1	1.20297	-0.567815	-0.75413	-0.691002	-0.51116	-1.13888	0.336477	2	0.000447134
P62879	Guanine nucleotide-binding protein G(I)/G(S)/G(T) subunit beta-2	GNB2	0.801195	-0.47174	-0.076044	-0.540411	-0.441066	-0.957955	0.211587	2	0.000339746
P62937	Peptidyl-prolyl cis-trans isomerase A	PPIA	-0.794603	-0.14271	1.51564	0.142744	0.120183	0.252701	0.9773	17	0.210064
P62942	Peptidyl-prolyl cis-trans isomerase FKBP1A	FKBP1A	-0.407547	0.525633	0.160793	-0.00982877	0.788525	-0.400198	0.921877	2	0.0133446
P62987	Ubiquitin-60S ribosomal protein L40	UBA52	1.92742	-2.35257	0.546319	1.61173	0.510684	-1.41118	0.902183	7	0.123468
P63010	AP-2 complex subunit beta	AP2B1	-0.123561	0.13082	0.413031	-0.180605	0.235546	-0.351682	0.465114	13	0.00768293
P63104	14-3-3 protein zeta/delta	YWHAZ	1.02622	-0.563455	-0.370132	0.862172	1.04155	-0.746693	0.62907	16	0.408431
P63208	S-phase kinase-associated protein 1	SKP1	0.602753	0.136183	-0.641601	0.453299	0.911258	0.560797	0.266235	4	0.0055114
P63241	Eukaryotic translation initiation factor 5A-1	EIF5A	-0.169756	0.856489	-1.50807	-0.0564164	-0.249828	-1.05991	0.737661	4	0.0150845
P63279	SUMO-conjugating enzyme UBC9	UBE2I	-0.139085	0.391085	-0.428656	1.06399	0.991891	0.614102	0.034183	3	0.00109652
P67936	Tropomyosin alpha-4 chain	TPM4	2.46992	-0.949061	-2.79421	1.52655	1.08436	-1.77142	0.504914	22	0.663412
P68032	Actin, alpha cardiac muscle 1	ACTC1	0.935267	0.0145403	-1.3762	-0.951932	-0.304197	-0.185906	0.739833	3	0.000470868
P68036	Ubiquitin-conjugating enzyme E2 L3	UBE2L3	0.116764	0.46388	-0.71098	0.590059	0.896418	-0.459303	0.0297711	5	0.015054
P68104	Elongation factor 1-alpha 1	EEF1A1	0.592436	-0.0112383	-0.346837	-0.412951	-0.393642	0.116356	0.544193	8	0.00452878
P68133	Actin, alpha skeletal muscle	ACTA1	0.990011	-0.536514	-0.703726	-0.279679	0.105048	-1.23659	0.558753	20	0.406832
P68363	Tubulin alpha-1B chain	TUBA1B	-0.402625	1.03168	-0.689317	-0.539048	1.08932	0.111537	0.488128	10	0.0110321
P69905	Hemoglobin subunit alpha	HBA1	-2.08636	0.633999	1.99172	-2.10336	-1.79868	0.120644	0.187182	3	0.00564905
P78330	Phosphoserine phosphatase	PSPH	-0.855413	1.6547	-1.35787	-1.62169	-1.78061	-0.972357	0.377762	2	0.000896865
P78417	Glutathione S-transferase omega-1	GSTO1	0.64257	-0.573013	0.383918	1.90128	2.42855	1.3438	0.111845	6	0.00473436
P80303	Nucleobindin-2	NUCB2	0.0778024	0.174136	0.144034	-0.55789	0.212936	-1.26033	0.25071	11	0.0166754
P80723	Brain acid soluble protein 1	BASP1	1.85575	-2.59728	0.476616	1.41279	0.327947	0.425814	0.525582	3	0.00559664
P83916	Chromobox protein homolog 1	CBX1	-0.129033	0.120534	0.507623	0.386164	0.819695	-0.845013	0.950334	4	0.00259181
P84090	Enhancer of rudimentary homolog	ERH	0.482308	-0.281843	0.235752	0.993548	1.05771	1.61247	0.0625528	2	0.00152246
P98160	Basement membrane-specific heparan sulfate proteoglycan core protein	HSPG2	-1.62071	1.58885	0.126655	-1.28207	0.179981	-0.825659	0.326549	21	0.0744932
P99999	Cytochrome c	CYCS	0.780494	-0.453435	-0.0728628	2.99663	1.30851	-0.37302	0.254163	3	0.00516925
Q00169	Phosphatidylinositol transfer protein alpha isoform	PITPNA	-0.63956	0.651006	0.249522	-0.588917	0.507339	0.553688	0.641651	2	0.000284861
Q00610	Clathrin heavy chain 1	CLTC	-0.76778	1.38543	-0.978716	-1.02219	-0.646594	-0.3825	0.54248	4	0.00116992
Q00688	Peptidyl-prolyl cis-trans isomerase FKBP3	FKBP3	-0.0399218	0.265896	-0.130088	0.350073	0.0349983	0.0552666	0.593862	4	0.00412695
Q00839	Heterogeneous nuclear ribonucleoprotein U	HNRNPU	0.793502	-0.691469	0.0615326	1.41218	0.547738	0.752674	0.0492562	4	0.00527337
Q00887	Pregnancy-specific beta-1-glycoprotein 9	PSG9	0.100355	-0.86949	1.37877	0.559334	-0.321731	1.165	0.386237	3	0.00184966
Q00888	Pregnancy-specific beta-1-glycoprotein 4	PSG4	1.22294	-2.91164	2.06908	0.569401	-1.13533	1.29842	0.900521	3	0.00215514
Q01082	Spectrin beta chain, non-erythrocytic 1	SPTBN1	-1.0018	1.4594	-0.802536	-1.09552	-0.52812	-1.0357	0.333006	7	0.0051843
Q01105	Protein SET	SET	1.2496	-1.80767	1.16727	0.240806	1.98636	0.266997	0.729804	4	0.0125049
Q01459	Di-N-acetylchitobiase	CTBS	-1.08568	0.753161	0.483245	0.601612	0.273738	1.90279	0.327755	7	0.00546663
Q01469	Fatty acid-binding protein, epidermal	FABP5	-0.366453	1.18513	-1.14407	-0.319557	-0.13465	-0.647657	0.682245	2	0.00589525
Q01518	Adenylyl cyclase-associated protein 1	CAP1	-0.317596	1.61303	-1.55638	0.956962	0.198721	-0.721298	0.806902	7	0.0292732
Q01995	Transgelin	TAGLN	0.911948	1.40807	-3.75773	0.207168	0.625517	-3.09367	0.618223	18	0.584152
Q02790	Peptidyl-prolyl cis-trans isomerase FKBP4	FKBP4	0.192169	0.597878	-0.979816	-0.458333	-0.980384	0.227028	0.717779	2	0.000312064
Q02809	Procollagen-lysine,2-oxoglutarate 5-dioxygenase 1	PLOD1	0.364143	-0.601982	0.599727	0.00720076	-0.948557	0.238121	0.000156485	18	0.0452691
Q02818	Nucleobindin-1	NUCB1	0.0494283	-0.245546	0.739898	-0.384614	-0.0523897	0.200638	0.373272	30	0.329518
Q02952	A-kinase anchor protein 12	AKAP12	0.217722	0.0945774	-0.00391602	-0.101172	-0.0324689	-0.532398	0.107267	14	0.0119105
Q03252	Lamin-B2	LMNB2	0.235596	0.0242235	0.100518	0.722779	1.21011	0.155831	0.222379	3	0.00494282
Q03405	Urokinase plasminogen activator surface receptor	PLAUR	0.40898	-0.202581	0.107874	0.798212	-0.211208	0.967423	0.241209	2	0.000451052
Q03692	Collagen alpha-1(X) chain	COL10A1	-0.926776	1.60264	-1.05285	-1.82668	0.225513	-1.98224	0.0202361	2	0.00615471
Q04446	1,4-alpha-glucan-branching enzyme	GBE1	0.0967674	0.124974	0.0932332	-0.808457	-0.357084	-1.10285	0.0533549	9	0.0115496
Q04637	Eukaryotic translation initiation factor 4 gamma 1	EIF4G1	1.49595	-1.20876	-0.234178	2.24599	1.8815	0.774954	0.16079	2	0.000479083
Q04760	Lactoylglutathione lyase	GLO1	-0.165877	0.740818	-0.690779	0.455152	0.360744	-0.719772	0.832058	7	0.0176223
Q04917	14-3-3 protein eta	YWHAH	0.107404	-0.308538	0.604723	-0.103274	-0.197315	-0.965335	0.393025	4	0.00263188
Q05682	Caldesmon	CALD1	2.15985	-1.23785	-2.08737	1.70325	-0.334192	-1.4376	0.473614	14	0.0968218
Q05707	Collagen alpha-1(XIV) chain	COL14A1	-2.30491	1.53875	0.799986	-2.29302	0.100758	-1.60703	0.210717	31	0.0424307
Q06323	Proteasome activator complex subunit 1	PSME1	-0.774601	1.31015	-0.478707	2.85961	2.7764	2.4624	0.0524404	7	0.0201961
Q06481	Amyloid-like protein 2	APLP2	1.58812	-2.91233	1.02107	1.35656	-1.81997	0.0994424	0.975744	13	0.0205662
Q06830	Peroxiredoxin-1	PRDX1	-0.0457885	-0.0546914	0.711361	-0.238499	0.112151	-0.914978	0.42054	10	0.0688362
Q07021	Complement component 1 Q subcomponent-binding protein, mitochondrial	C1QBP	1.12847	-1.10527	0.179216	1.17999	0.0964492	-1.04702	0.990925	2	0.0011435
Q07812	Apoptosis regulator BAX	BAX	0.981785	0.541627	-1.98776	0.139422	0.663093	-0.233862	0.694071	3	0.00233469
Q07954	Prolow-density lipoprotein receptor-related protein 1	LRP1	0.0716134	0.252416	-0.0597499	-0.215159	-0.116887	0.0614066	0.360607	33	0.0271065
Q07960	Rho GTPase-activating protein 1	ARHGAP1	0.175044	0.721899	-1.22109	0.319126	-0.0511152	0.0190883	0.759678	6	0.00258122
Q08043	Alpha-actinin-3	ACTN3	2.19259	-1.37863	-1.53767	1.24288	0.699569	-0.711269	0.535488	9	0.185229
Q08380	Galectin-3-binding protein	LGALS3BP	0.263096	-1.19701	1.78705	1.62675	2.91401	3.63684	0.102122	23	1.06513
Q08431	Lactadherin	MFGE8	1.01185	-0.270489	-0.759826	-0.110498	1.02179	-0.814798	0.961243	17	0.0999151
Q08629	Testican-1	SPOCK1	-0.352514	-0.353856	1.47087	-1.24075	1.13745	0.924024	0.982163	10	0.0578235
Q09328	Alpha-1,6-mannosylglycoprotein 6-beta-N-acetylglucosaminyltransferase A	MGAT5	-1.85894	2.35823	-0.942571	-2.22657	-1.04063	-2.72508	0.169049	10	0.0109816
Q09666	Neuroblast differentiation-associated protein AHNAK	AHNAK	-0.875419	0.959082	0.337015	-0.344116	-0.0227602	-0.150346	0.555465	19	0.0130598
Q10471	Polypeptide N-acetylgalactosaminyltransferase 2	GALNT2	-0.824824	0.028046	1.321	-0.630275	-0.477856	1.2405	0.587139	6	0.00567314
Q10472	Polypeptide N-acetylgalactosaminyltransferase 1	GALNT1	0.0298238	0.231778	0.101017	0.11406	0.8515	0.0258935	0.423641	2	0.000687888
Q10567	AP-1 complex subunit beta-1	AP1B1	-0.274821	0.814462	-0.45246	-0.707987	0.0186961	-1.12149	0.0270614	2	0.000709673
Q10588	ADP-ribosyl cyclase/cyclic ADP-ribose hydrolase 2	BST1	0.314361	-1.00619	1.42726	0.638992	-0.727907	1.65411	0.0102636	6	0.00816838
Q12792	Twinfilin-1	TWF1	0.839227	0.237496	-1.3579	-0.551175	-0.696351	-0.385138	0.597149	2	0.000829239
Q12841	Follistatin-related protein 1	FSTL1	1.20226	-1.91512	1.20714	-0.394015	-1.00527	-0.854762	0.425459	20	1.09744
Q12852	Mitogen-activated protein kinase kinase kinase 12	MAP3K12	-0.3768	0.117611	0.810384	0.451235	0.478495	0.883996	0.195676	2	0.000899121
Q12906	Interleukin enhancer-binding factor 3	ILF3	-0.352922	0.824992	-0.420778	-0.487922	-0.285337	-0.444629	0.345024	7	0.00510302
Q12907	Vesicular integral-membrane protein VIP36	LMAN2	-0.542053	-0.387217	1.58436	0.292577	0.0312305	0.345019	0.994889	5	0.0146958
Q13011	Delta(3,5)-Delta(2,4)-dienoyl-CoA isomerase, mitochondrial	ECH1	-1.62712	0.866247	1.04596	-0.317088	-0.136909	0.200314	0.83223	2	0.00053187
Q13046	Putative pregnancy-specific beta-1-glycoprotein 7	PSG7	0.435599	-0.64161	0.495854	-0.240408	-1.84449	0.236773	0.120787	2	0.00106009
Q13126	S-methyl-5'-thioadenosine phosphorylase	MTAP	-0.462608	0.65313	-0.136834	-0.373121	-0.833317	-1.25195	0.220402	3	0.000815028
Q13185	Chromobox protein homolog 3	CBX3	0.491951	-0.55019	0.542191	0.85382	0.59383	-0.0672895	0.615442	2	0.00225419
Q13214	Semaphorin-3B	SEMA3B	-0.439546	0.0485962	0.794998	-0.666672	-1.39864	0.00878847	0.145543	3	0.0015625
Q13219	Pappalysin-1	PAPPA	0.487879	-0.336243	0.22128	0.426339	0.606719	-0.0712887	0.656321	13	0.00790314
Q13228	Selenium-binding protein 1	SELENBP1	-0.53992	1.03624	-0.502859	-0.567673	0.861291	0.447502	0.553479	2	0.000795691
Q13308	Inactive tyrosine-protein kinase 7	PTK7	0.500029	-0.40945	0.296999	-0.118906	-0.384608	-0.384322	0.200314	12	0.0355848
Q13332	Receptor-type tyrosine-protein phosphatase S	PTPRS	-0.532832	1.15961	-0.825411	-0.399632	-0.629989	-0.286835	0.655548	4	0.000944791
Q13510	Acid ceramidase	ASAH1	0.344854	0.514543	0.17654	-0.668659	-1.18889	-0.342532	0.088174	4	0.00208359
Q13642	Four and a half LIM domains protein 1	FHL1	-0.899159	1.2392	-0.416751	-0.962173	-0.952007	-1.24656	0.240345	2	0.000508551
Q13740	CD166 antigen	ALCAM	-0.183485	-0.36787	1.22038	0.908327	0.69868	1.8174	0.0293404	17	0.0455542
Q13813	Spectrin alpha chain, non-erythrocytic 1	SPTAN1	-0.431828	0.938217	-0.57431	-0.529516	0.173112	-0.434778	0.467267	24	0.0130669
Q13867	Bleomycin hydrolase	BLMH	0.256672	0.663478	-1.09221	0.0144594	0.208148	-0.325618	0.956852	2	0.00215595
Q13885	Tubulin beta-2A chain	TUBB2A	-0.866973	1.45223	-0.925283	-1.0644	-0.574634	-0.094471	0.634208	5	0.00167972
Q14019	Coactosin-like protein	COTL1	-0.0176261	1.42135	-2.42005	0.00703859	0.879881	-2.02497	0.89522	7	0.0432553
Q14103	Heterogeneous nuclear ribonucleoprotein D0	HNRNPD	-0.286431	0.110488	0.705139	-0.224892	-0.296596	0.54644	0.340206	2	0.00116596
Q14112	Nidogen-2	NID2	0.0281793	0.385726	-0.196414	-0.387878	0.107541	0.335812	0.871965	10	0.00921971
Q14118	Dystroglycan	DAG1	-0.00807213	-0.899887	1.70985	0.0293527	-0.860731	1.02935	0.489239	15	0.0478252
Q14203	Dynactin subunit 1	DCTN1	-1.16374	1.55704	-0.951309	-0.892641	-0.333298	-1.04027	0.484122	3	0.000567413
Q14240	Eukaryotic initiation factor 4A-II	EIF4A2	-1.04193	0.919843	0.227738	-0.358071	-0.0114694	-0.561792	0.572176	4	0.00740791
Q14247	Src substrate cortactin	CTTN	-0.503417	1.41594	-1.2672	0.0492021	0.613085	-0.583512	0.789799	2	0.00668949
Q14257	Reticulocalbin-2	RCN2	0.30354	0.903292	-1.68692	0.087074	0.0133965	-0.59024	0.996087	5	0.00134758
Q14315	Filamin-C	FLNC	-0.608772	1.33232	-0.788303	-0.382818	0.135208	-0.729034	0.568349	16	0.0176468
Q14517	Protocadherin Fat 1	FAT1	-0.0653966	0.53234	-0.345807	-0.775456	-0.426173	-0.503786	0.123598	2	0.000296643
Q14563	Semaphorin-3A	SEMA3A	-1.04799	-0.275581	2.33404	-1.31762	-1.15828	0.457764	0.163765	4	0.00652608
Q14624	Inter-alpha-trypsin inhibitor heavy chain H4	ITIH4	0.762596	-0.675477	-0.163367	-0.130222	-0.614032	-0.108363	0.50008	8	0.0257386
Q14651	Plastin-1	PLS1	0.427953	0.434483	-0.77447	0.750749	0.808493	-0.3203	0.00978383	3	0.0186809
Q14696	LRP chaperone MESD	MESD	-1.51255	0.165292	1.84232	-0.955881	-1.44064	0.542005	0.366115	2	0.00156447
Q14767	Latent-transforming growth factor beta-binding protein 2	LTBP2	2.89466	-3.26552	-1.84163	-0.549234	-0.530678	-1.32155	0.975362	2	0.00134828
Q14847	LIM and SH3 domain protein 1	LASP1	-0.685021	0.785423	-0.601418	0.664215	1.29551	0.88112	0.0672198	4	0.00776539
Q14914	Prostaglandin reductase 1	PTGR1	-1.69764	1.07179	0.94508	-0.297976	0.557462	0.354932	0.893729	7	0.00352077
Q14974	Importin subunit beta-1	KPNB1	-0.572787	0.720705	0.0776722	-0.624754	0.131735	-0.186994	0.192873	9	0.00970149
Q15063	Periostin	POSTN	-3.06684	1.86145	0.994395	-1.62271	1.2476	-0.647198	0.793735	5	0.00956799
Q15075	Early endosome antigen 1	EEA1	-0.0866473	0.924911	-0.998726	0.379338	0.970698	0.268909	0.239764	3	0.000515356
Q15084	Protein disulfide-isomerase A6	PDIA6	1.58512	-0.282977	-1.89168	0.365975	0.453219	-1.32077	0.966903	9	0.0196158
Q15113	Procollagen C-endopeptidase enhancer 1	PCOLCE	-1.34587	0.832973	0.923177	-0.352969	1.63696	2.34638	0.0279242	22	0.646822
Q15121	Astrocytic phosphoprotein PEA-15	PEA15	-0.44273	1.17142	-0.923998	0.331414	0.46577	0.317073	0.534446	6	0.0102802
Q15149	Plectin	PLEC	-0.353962	0.731211	-0.0529776	-0.139831	0.0718232	-0.371715	0.421932	39	0.0261521
Q15155	Nodal modulator 1	NOMO1	-0.148195	0.811267	-0.768293	-0.249906	-0.0292556	0.0519404	0.940248	4	0.000862407
Q15238	Pregnancy-specific beta-1-glycoprotein 5	PSG5	1.96961	-1.21893	0.62631	-0.519091	-4.19049	0.63113	0.187396	3	0.00175158
Q15257	Serine/threonine-protein phosphatase 2A activator	PTPA	-1.02364	2.6069	-3.40059	-1.42768	-0.391777	-3.14384	0.401866	3	0.00329661
Q15262	Receptor-type tyrosine-protein phosphatase kappa	PTPRK	0.357201	-0.0106321	-0.0294826	0.3236	0.50422	0.597209	0.211988	5	0.00998262
Q15274	Nicotinate-nucleotide pyrophosphorylase [carboxylating]	QPRT	-0.160034	-0.0055004	0.637502	0.891673	1.13261	0.992394	0.0758414	4	0.003202
Q15293	Reticulocalbin-1	RCN1	1.89688	-1.34022	-0.890325	1.87892	0.94323	0.422118	0.215692	11	0.093667
Q15365	Poly(rC)-binding protein 1	PCBP1	0.415372	0.135925	-0.397144	-0.775792	-1.05831	-1.54826	0.000138798	2	0.000627168
Q15404	Ras suppressor protein 1	RSU1	0.518072	0.956471	-1.83439	0.0681429	0.162398	-0.770167	0.925965	6	0.00523768
Q15417	Calponin-3	CNN3	-0.628448	0.954332	-0.477488	-0.212708	0.0911234	-0.267611	0.860145	4	0.00407907
Q15435	Protein phosphatase 1 regulatory subunit 7	PPP1R7	-0.852027	0.686705	0.460743	-0.445473	0.0785714	-1.40382	0.404427	2	0.00016945
Q15436	Protein transport protein Sec23A	SEC23A	-0.109616	0.427317	0.038523	0.277203	0.40856	0.458422	0.203586	8	0.00563477
Q15582	Transforming growth factor-beta-induced protein ig-h3	TGFBI	-0.899468	0.0556436	1.7713	-0.664277	0.784694	0.214758	0.802884	29	0.191909
Q15631	Translin	TSN	0.156183	0.473848	-0.830773	0.228463	0.735044	1.50173	0.344516	2	0.00352015
Q15643	Thyroid receptor-interacting protein 11	TRIP11	1.65661	-1.10761	1.644	-1.06259	-0.739157	1.32514	0.442069	3	0.00585748
Q15691	Microtubule-associated protein RP/EB family member 1	MAPRE1	-0.255612	0.427006	0.131549	0.504693	0.991897	-0.0353772	0.304702	5	0.00230484
Q15746	Myosin light chain kinase, smooth muscle	MYLK	0.578903	0.652015	-1.45823	-0.186903	0.394273	-1.38038	0.327391	3	0.00113076
Q15904	V-type proton ATPase subunit S1	ATP6AP1	0.461573	-0.825936	1.00342	1.05542	0.148932	0.687293	0.389442	6	0.0261659
Q15907	Ras-related protein Rab-11B	RAB11B	-0.239581	0.822296	-0.557791	0.626713	0.755255	1.87024	0.27747	2	0.00220731
Q16270	Insulin-like growth factor-binding protein 7	IGFBP7	0.826923	0.52922	-1.68298	0.636655	0.569859	-0.851662	0.539022	16	2.10621
Q16363	Laminin subunit alpha-4	LAMA4	0.335696	0.0316275	-0.308578	-0.136606	0.848072	0.818739	0.422022	25	0.0264426
Q16394	Exostosin-1	EXT1	-0.361822	-0.368183	1.32411	-0.666687	-0.144502	-0.0540484	0.410427	10	0.00680166
Q16401	26S proteasome non-ATPase regulatory subunit 5	PSMD5	-1.21226	1.38117	-0.30272	-1.30985	-2.13247	-1.42209	0.25962	2	0.000200321
Q16473	Putative tenascin-XA	TNXA	1.35085	-1.50836	0.406969	0.540292	-0.687592	-0.364209	0.683375	2	0.00167223
Q16531	DNA damage-binding protein 1	DDB1	-0.00168423	-0.191647	0.148221	0.176647	0.575168	0.215628	0.260151	11	0.00465588
Q16543	Hsp90 co-chaperone Cdc37	CDC37	-0.693355	1.77201	-2.34843	-0.228457	-1.168	-1.70565	0.652597	2	0.0015807
Q16555	Dihydropyrimidinase-related protein 2	DPYSL2	0.19839	0.294725	-0.614348	0.0015599	-0.961238	-0.483399	0.402852	10	0.00718469
Q16576	Histone-binding protein RBBP7	RBBP7	0.117735	-0.370745	0.905264	0.176215	0.617897	0.444191	0.690275	2	0.00119515
Q16610	Extracellular matrix protein 1	ECM1	-0.0492147	-0.173883	1.12632	-0.159144	1.51454	-0.57397	0.970685	25	0.383447
Q16643	Drebrin	DBN1	1.10718	-0.271393	-1.14116	0.577651	0.312449	-1.06193	0.902669	6	0.00220057
Q16658	Fascin	FSCN1	-0.56851	0.519025	0.392118	-1.02542	-0.969584	-0.513588	0.0861778	8	0.0101713
Q16706	Alpha-mannosidase 2	MAN2A1	-0.256664	0.0923521	0.654907	-0.488903	0.873278	0.209507	0.935776	3	0.000277017
Q16778	Histone H2B type 2-E	HIST2H2BE	3.61886	-1.88484	-4.48474	-0.577264	-1.32738	-2.68702	0.768887	2	0.00250738
Q16832	Discoidin domain-containing receptor 2	DDR2	0.480198	0.18728	-0.493703	0.405394	-0.699447	0.66547	0.921916	2	0.000916933
Q16851	UTP--glucose-1-phosphate uridylyltransferase	UGP2	0.343929	0.42981	-0.6553	-0.0362146	-0.288363	-0.152723	0.640009	5	0.00282087
Q16881	Thioredoxin reductase 1, cytoplasmic	TXNRD1	0.205887	-0.0231653	-0.117688	0.6773	0.153805	0.801774	0.136521	17	0.0342008
Q32P51	Heterogeneous nuclear ribonucleoprotein A1-like 2	HNRNPA1L2	-0.257863	0.134017	0.47983	0.708083	0.831882	0.172631	0.363543	4	0.0101023
Q53FA7	Quinone oxidoreductase PIG3	TP53I3	0.564321	1.03954	-2.33823	0.257039	1.23073	-1.38497	0.525973	4	0.00177763
Q53QV2	Protein LBH	LBH	-0.548452	0.923035	-0.244217	-0.675977	0.0697677	-0.49512	0.208537	3	0.00222415
Q562R1	Beta-actin-like protein 2	ACTBL2	1.31871	-1.07698	-0.243244	-0.328645	0.550378	-1.62828	0.699359	2	0.167167
Q58FF7	Putative heat shock protein HSP 90-beta-3	HSP90AB3P	0.571412	-0.810903	0.871237	-0.188681	0.354939	-0.780662	0.666918	3	0.00188281
Q58FG1	Putative heat shock protein HSP 90-alpha A4	HSP90AA4P	-0.292957	0.722566	-0.418906	-0.923448	0.503061	-0.403263	0.278646	2	0.00596814
Q5HYB6	Epididymis luminal protein 189	DKFZp686J1372	0.930405	-0.434656	-0.682297	1.29839	0.831426	0.193803	0.084502	12	0.0705387
Q5JRA6	Transport and Golgi organization protein 1 homolog	MIA3	0.00892957	0.28319	0.062624	-0.188133	0.76221	-0.536558	0.768759	2	0.000924405
Q5T4S7	E3 ubiquitin-protein ligase UBR4	UBR4	2.76372	-1.52625	-2.46674	-0.266603	2.04798	-3.03716	0.996758	2	0.00251146
Q5TCU3	Tropomyosin beta chain	TPM2	2.01504	0.307848	-4.67319	1.24113	-0.460598	-3.55626	0.842662	3	0.0309704
Q5TG12	Receptor-type tyrosine-protein phosphatase kappa	PTPRK	0.573411	-0.212134	-0.105986	0.61289	0.669189	-0.169998	0.440754	2	0.00192611
Q5THJ4	Vacuolar protein sorting-associated protein 13D	VPS13D	1.46402	-1.59305	0.344489	1.70139	1.81115	0.720381	0.324376	2	0.0013908
Q66K79	Carboxypeptidase Z	CPZ	0.907027	-0.936287	0.397336	0.642968	-1.0195	-0.353884	0.207841	4	0.00180051
Q6EMK4	Vasorin	VASN	1.73101	-2.58492	0.790843	0.802406	-1.14652	0.222857	0.981376	8	0.0621524
Q6IBS0	Twinfilin-2	TWF2	-0.379978	0.916457	-0.625869	-0.0670529	0.173424	-0.131242	0.960619	3	0.00382425
Q6IS14	Eukaryotic translation initiation factor 5A-1-like	EIF5AL1	0.099376	-0.418851	0.782969	1.13445	0.584284	0.44184	0.338514	2	0.00669551
Q6NZI2	Caveolae-associated protein 1	CAVIN1	-0.73025	1.11626	-0.78189	-0.942624	-1.17518	-1.70414	0.202141	4	0.00348698
Q6P179	Endoplasmic reticulum aminopeptidase 2	ERAP2	-0.931184	0.208184	1.35394	-0.279335	4.4367	4.08789	0.134174	5	0.00126217
Q6P4A8	Phospholipase B-like 1	PLBD1	-2.37355	1.79748	0.210241	-0.565447	-0.434301	0.932847	0.941729	2	0.000207885
Q6P587	Acylpyruvase FAHD1, mitochondrial	FAHD1	-0.564083	1.39139	-1.23861	-0.490768	0.112746	0.815781	0.797511	2	0.000632561
Q6UVK1	Chondroitin sulfate proteoglycan 4	CSPG4	0.745356	-0.988564	0.405488	-0.418932	-0.861359	-0.905284	0.228847	11	0.00453515
Q6UWH4	Protein FAM198B	FAM198B	-0.704801	0.160965	1.09852	-0.795909	0.639601	0.0380725	0.667094	2	0.000652171
Q6UWY5	Olfactomedin-like protein 1	OLFML1	-2.4199	2.87957	-2.02363	-0.926493	0.914238	-0.268823	0.755439	4	0.00262077
Q6UX71	Plexin domain-containing protein 2	PLXDC2	-0.425057	0.645766	-0.202052	0.466664	0.481537	0.371471	0.299882	2	0.000770048
Q6UXH9	Inactive serine protease PAMR1	PAMR1	-0.563013	-0.18725	1.47957	-0.487217	1.3691	2.14998	0.216304	17	0.101864
Q6YHK3	CD109 antigen	CD109	-0.374993	-0.154547	0.84464	-0.479507	-0.0703071	0.670498	0.4895	21	0.0197965
Q6ZN40	Tropomyosin 1 (Alpha), isoform CRA	TPM1	1.3358	0.191967	-2.76061	0.6233	-0.463738	-2.52269	0.345538	4	0.049407
Q76M96	Coiled-coil domain-containing protein 80	CCDC80	-0.045945	0.755513	-0.712218	-0.913955	-0.553597	-0.452249	0.304776	2	0.000401629
Q7KZF4	Staphylococcal nuclease domain-containing protein 1	SND1	-0.766334	1.35686	-0.791302	-0.660942	-0.524107	-0.21841	0.647367	6	0.00109675
Q7Z3B1	Neuronal growth regulator 1	NEGR1	0.791469	0.452335	-1.68946	-0.389716	0.737397	-1.43117	0.703557	2	0.00938929
Q7Z406	Myosin-14	MYH14	1.35809	-1.30493	0.205638	0.471388	0.353688	-0.787478	0.939953	4	0.0527405
Q7Z7G0	Target of Nesh-SH3	ABI3BP	-2.49927	3.14857	-2.84643	-1.79143	0.569458	-0.847416	0.977912	2	0.000205181
Q7Z7M0	Multiple epidermal growth factor-like domains protein 8	MEGF8	-1.18147	1.79593	-0.223644	-1.50408	-1.32551	-0.642051	0.295609	5	0.000681615
Q7Z7M9	Polypeptide N-acetylgalactosaminyltransferase 5	GALNT5	-1.28286	1.36737	-0.125492	-0.822694	1.66481	0.211599	0.0175519	2	0.000330234
Q86SR1	Polypeptide N-acetylgalactosaminyltransferase 10	GALNT10	-0.493272	0.448657	0.403026	-0.593092	0.864189	-0.526756	0.653536	3	0.000984111
Q86T90	Protein hinderin	KIAA1328	3.02302	-3.46769	-0.85191	1.23092	0.805403	-0.611473	0.661368	2	0.00812692
Q86UD1	Out at first protein homolog	OAF	0.180405	-0.740253	0.85785	1.07486	-0.39352	0.688992	0.364401	9	0.0351463
Q86UP2	Kinectin	KTN1	0.183622	0.607017	-0.946429	-0.409265	-0.509505	-0.996516	0.197065	2	0.00165474
Q86VP6	Cullin-associated NEDD8-dissociated protein 1	CAND1	-0.679986	-0.0592491	1.77699	-1.11743	-0.0428355	-0.595258	0.331468	5	0.00123098
Q8IUX7	Adipocyte enhancer-binding protein 1	AEBP1	0.52216	-0.880945	0.83695	-1.12958	-0.0996761	0.436701	0.607781	4	0.00146217
Q8IWE2	Protein NOXP20	FAM114A1	-0.883353	1.08744	-0.115982	-0.559716	-0.0022349	-0.910364	0.350362	2	0.000457211
Q8IWU6	Extracellular sulfatase Sulf-1	SULF1	-0.187212	1.15295	-1.56905	1.22496	0.701797	0.358921	0.314174	2	0.000525062
Q8N0Y7	Probable phosphoglycerate mutase 4	PGAM4	0.800883	-0.348912	-0.223095	1.07971	1.39843	0.511969	0.167977	3	0.0165841
Q8N114	Protein shisa-5	SHISA5	-0.273793	-0.362737	1.44329	0.313586	-0.99861	1.78732	0.81683	2	0.00407792
Q8N883	Zinc finger protein 614	ZNF614	-2.49347	1.31714	2.53744	-2.22619	-2.3893	-2.02081	0.214884	2	0.000897475
Q8NBJ4	Golgi membrane protein 1	GOLM1	0.541103	-1.44035	1.59172	1.41684	1.18169	1.75318	0.237066	14	0.0626302
Q8NBP7	Proprotein convertase subtilisin/kexin type 9	PCSK9	1.26062	-0.956665	-0.357049	-0.106919	-1.85674	-1.11575	0.0316853	11	0.0495025
Q8NBS9	Thioredoxin domain-containing protein 5	TXNDC5	1.4703	-0.639435	-1.29369	0.66432	0.340702	-0.627469	0.661467	6	0.00861757
Q8NCC3	Group XV phospholipase A2	PLA2G15	0.53913	-0.728401	0.761712	-0.181084	-1.02778	-0.880531	0.154691	2	0.000581484
Q8NCW5	NAD(P)H-hydrate epimerase	NAXE	-0.710418	0.77892	0.217328	-0.184591	-0.139484	0.398089	0.886093	2	0.00116938
Q8NFZ8	Cell adhesion molecule 4	CADM4	-0.278939	0.451943	0.232993	-0.693723	-0.0534162	-0.528157	0.0325805	3	0.00839125
Q8NHP8	Putative phospholipase B-like 2	PLBD2	1.10682	-0.524871	-0.46892	1.20063	0.92465	-0.850812	0.553531	7	0.00453972
Q8NHW5	60S acidic ribosomal protein P0-like	RPLP0P6	-0.0438431	0.368192	-0.255613	0.0477736	0.629953	0.38224	0.177198	4	0.00564466
Q8NI22	Multiple coagulation factor deficiency protein 2	MCFD2	0.0341655	0.839677	-1.27705	0.82113	0.292969	-0.190181	0.471196	2	0.000136111
Q8WUM4	Programmed cell death 6-interacting protein	PDCD6IP	0.633064	-0.887236	0.726157	-0.648752	-0.875488	-0.602283	0.187324	8	0.00224838
Q8WVN6	Secreted and transmembrane protein 1	SECTM1	-0.529002	0.235416	0.552657	0.488958	0.457922	1.74916	0.113221	2	0.00193947
Q8WVQ1	Soluble calcium-activated nucleotidase 1	CANT1	0.216405	-0.0627177	0.393847	-0.00554	-0.251822	0.205104	0.00301768	6	0.00380024
Q8WWX9	Selenoprotein M	SELENOM	0.289247	0.465426	-0.752448	0.54747	0.580969	1.01499	0.309347	2	0.00124724
Q8WZA0	Protein LZIC	LZIC	-0.0550162	-0.307302	0.746475	0.303134	0.774073	-0.865436	0.949576	2	7.57898e-05
Q92484	Acid sphingomyelinase-like phosphodiesterase 3a	SMPDL3A	0.987076	-0.364368	-0.45957	1.51886	1.42464	-0.0896802	0.183535	2	0.00105161
Q92520	Protein FAM3C	FAM3C	-0.335263	0.465519	0.651223	-0.72142	-1.27543	-0.513291	0.107708	4	0.00542673
Q92598	Heat shock protein 105 kDa	HSPH1	0.626596	0.308256	-0.896244	1.2745	0.946452	1.89287	0.197984	3	0.000692708
Q92626	Peroxidasin homolog	PXDN	0.197377	0.0785051	0.0991366	-2.16323	-1.42098	-2.47883	0.0227457	20	0.0183189
Q92688	Acidic leucine-rich nuclear phosphoprotein 32 family member B	ANP32B	-0.349293	-0.176322	0.814289	0.869409	1.32932	0.449801	0.308763	3	0.00263748
Q92692	Nectin-2	NECTIN2	0.190718	-0.645848	0.944093	0.212109	-0.618575	0.261591	0.464506	4	0.00574412
Q92743	Serine protease HTRA1	HTRA1	-1.60358	2.13876	-0.987949	-1.27492	1.80843	-0.917319	0.915537	13	0.0240076
Q92820	Gamma-glutamyl hydrolase	GGH	1.06001	-1.95863	1.29698	1.33307	-0.350549	1.28457	0.338554	8	0.0194308
Q92859	Neogenin	NEO1	-0.702167	0.80999	0.180448	-0.576989	0.177145	0.261668	0.621332	12	0.0238785
Q92882	Osteoclast-stimulating factor 1	OSTF1	-0.929623	0.648449	0.555323	-0.616373	-0.245316	0.5452	0.639956	2	0.00030536
Q93063	Exostosin-2	EXT2	-0.151973	0.117834	0.440559	-0.934668	-0.670025	-0.161475	0.00704283	14	0.011429
Q93070	Ecto-ADP-ribosyltransferase 4	ART4	-2.60462	0.797797	2.0113	-0.72379	-1.62653	2.34935	0.961575	2	0.007956
Q969H8	Myeloid-derived growth factor	MYDGF	1.97905	-0.733065	-0.956241	2.05583	0.540244	-0.45865	0.220909	4	0.0210047
Q969P0	Immunoglobulin superfamily member 8	IGSF8	0.0689247	-0.563194	1.10944	1.16049	1.07616	0.201287	0.51477	2	0.000288917
Q96AC1	Fermitin family homolog 2	FERMT2	-1.87105	2.19398	-1.1004	-1.79916	-0.952275	0.0417368	0.666786	2	0.0004836
Q96AM1	Mas-related G-protein coupled receptor member F	MRGPRF	1.84213	-2.04756	0.256917	-0.471151	-1.77384	-0.968882	0.283789	2	0.00059025
Q96AY3	Peptidyl-prolyl cis-trans isomerase FKBP10	FKBP10	0.396343	0.953437	-1.69134	-0.521664	-1.217	-1.95361	0.184134	5	0.00507435
Q96CG8	Collagen triple helix repeat-containing protein 1	CTHRC1	0.0281812	-1.41903	1.99716	0.219437	-0.0533098	0.833802	0.874044	2	0.000660179
Q96CN7	Isochorismatase domain-containing protein 1	ISOC1	-0.163919	0.66237	-0.52888	-1.21469	-0.273724	0.555764	0.706826	2	0.000845081
Q96CW1	AP-2 complex subunit mu	AP2M1	-0.310371	0.565361	0.038022	-0.668075	0.101493	-0.622136	0.0307004	3	0.00110198
Q96D15	Reticulocalbin-3	RCN3	1.49546	-0.247963	-1.94604	0.88344	0.470975	-0.545598	0.484735	12	0.018896
Q96DB5	Regulator of microtubule dynamics protein 1	RMDN1	-2.25318	2.89879	-2.69303	-1.47185	-1.59794	-1.44409	0.699061	2	0.000349676
Q96DG6	Carboxymethylenebutenolidase homolog	CMBL	-0.515155	-0.166245	1.20503	0.542326	0.778503	1.3727	0.122642	2	0.000722906
Q96FJ2	Dynein light chain 2, cytoplasmic	DYNLL2	-1.20179	0.850832	0.689441	0.0710826	1.28439	1.03544	0.146574	2	0.00152238
Q96FW1	Ubiquitin thioesterase OTUB1	OTUB1	0.67572	-0.561606	0.235015	0.405138	-0.543762	0.0299701	0.222565	6	0.00201731
Q96G03	Phosphoglucomutase-2	PGM2	2.23861	-1.60372	-1.41961	0.794671	-0.161131	-0.225059	0.708707	2	0.000501168
Q96HC4	PDZ and LIM domain protein 5	PDLIM5	-0.0318192	0.851757	-1.102	1.14805	0.218491	-0.994701	0.718968	3	0.00309889
Q96JI7	Spatacsin	SPG11	-0.15421	-0.0233974	0.673473	0.937976	1.7464	0.770976	0.179302	2	0.00133771
Q96KP4	Cytosolic non-specific dipeptidase	CNDP2	-0.864879	1.93961	-1.54111	-0.570985	0.447267	-0.190976	0.956939	11	0.00517069
Q96PD5	N-acetylmuramoyl-L-alanine amidase	PGLYRP2	1.0483	-0.439977	-0.516458	0.662639	0.198525	-0.112343	0.552913	2	0.000456001
Q96QK1	Vacuolar protein sorting-associated protein 35	VPS35	-1.03833	1.35905	-0.281105	-1.14472	-1.63783	0.841877	0.642951	3	0.000839635
Q96RW7	Hemicentin-1	HMCN1	-1.21266	1.61016	-0.759478	-0.876912	1.54431	-0.618323	0.358797	2	0.000223631
Q96TA1	Niban-like protein 1	FAM129B	-0.60414	0.566326	0.497953	0.0861831	1.00059	0.474371	0.220899	7	0.0110163
Q99436	Proteasome subunit beta type-7	PSMB7	0.47169	0.851722	-0.0795764	0.44134	0.380126	-2.24923	0.305367	5	0.00976529
Q99439	Calponin-2	CNN2	-0.786541	1.56869	-1.43044	-0.384561	-0.35649	-1.43682	0.550972	2	0.00306054
Q99497	Protein/nucleic acid deglycase DJ-1	PARK7	0.0986317	0.339099	-0.537391	0.922243	0.899404	-0.806108	0.375946	9	0.0529061
Q99536	Synaptic vesicle membrane protein VAT-1 homolog	VAT1	0.609915	-0.358853	-0.0395847	-0.85287	-0.64602	-0.258855	0.24544	2	0.000984531
Q99538	Legumain	LGMN	0.122096	0.969348	-1.63598	0.877016	0.189038	-0.295587	0.55986	2	0.00109989
Q99574	Neuroserpin	SERPINI1	0.273971	-0.897937	1.32198	0.863276	-0.742261	1.01737	0.626876	2	0.00071166
Q99584	Protein S100-A13	S100A13	0.796459	-0.320783	-0.139884	1.21314	1.82041	0.105696	0.262656	5	0.0172693
Q99645	Epiphycan	EPYC	-0.571567	1.23091	-0.783647	-0.169223	1.00063	1.30157	0.389902	2	0.000258019
Q99715	Collagen alpha-1(XII) chain	COL12A1	0.357014	0.84077	-1.44414	-1.2042	-0.962828	-2.88552	0.00439332	103	1.38032
Q99729	Heterogeneous nuclear ribonucleoprotein A/B	HNRNPAB	0.446427	0.10643	-0.37006	-0.297235	-1.08828	-0.69681	0.0947754	2	0.00137868
Q99798	Aconitate hydratase, mitochondrial	ACO2	-0.847777	1.17744	-0.357423	-0.207971	0.621286	0.986408	0.481296	3	0.000466824
Q99969	Retinoic acid receptor responder protein 2	RARRES2	1.52953	-0.407485	-1.58286	2.61787	1.87428	1.822	0.0776339	5	0.175662
Q99988	Growth/differentiation factor 15	GDF15	0.326595	-0.892161	1.00029	2.27504	-0.657926	0.723602	0.444757	3	0.00634887
Q9BQ51	Programmed cell death 1 ligand 2	PDCD1LG2	0.525298	0.212042	-0.686935	0.774597	0.741241	0.7993	0.18136	2	0.0029109
Q9BQE3	Tubulin alpha-1C chain	TUBA1C	-0.979205	0.994506	0.209859	-0.440584	1.552	-0.350982	0.677006	3	0.00183728
Q9BRA2	Thioredoxin domain-containing protein 17	TXNDC17	0.384222	0.530431	-0.987113	0.121678	0.402872	-0.820164	0.616852	4	0.0108985
Q9BRF8	Serine/threonine-protein phosphatase CPPED1	CPPED1	0.522655	0.350494	-1.42858	0.80809	0.117727	-0.433955	0.429909	4	0.00118253
Q9BRK3	Matrix remodeling-associated protein 8	MXRA8	1.20856	-1.10965	0.0404177	0.391813	-0.575998	-0.559355	0.554923	8	0.0179325
Q9BRK5	45 kDa calcium-binding protein	SDF4	0.819227	-2.11157	1.91176	1.5447	0.435858	0.683725	0.59562	19	0.10094
Q9BS26	Endoplasmic reticulum resident protein 44	ERP44	0.615984	-0.329116	0.103866	0.562877	0.856157	-0.171476	0.59385	4	0.00233352
Q9BSJ8	Extended synaptotagmin-1	ESYT1	-1.09641	1.1322	0.100587	-0.563297	-0.221435	-0.427511	0.496921	2	0.00101106
Q9BT78	COP9 signalosome complex subunit 4	COPS4	-0.894868	0.275643	0.972893	-0.354068	0.0834698	-0.279695	0.62121	2	0.000227026
Q9BTY2	Plasma alpha-L-fucosidase	FUCA2	-2.10015	0.0147068	2.91584	-0.791944	1.66594	1.84659	0.538069	7	0.0224642
Q9BUD6	Spondin-2	SPON2	0.501069	-0.00243971	-0.577202	-0.151715	0.813004	-2.47064	0.537901	9	0.28531
Q9BWD1	Acetyl-CoA acetyltransferase, cytosolic	ACAT2	-0.785098	0.85098	0.211462	-0.695109	-0.176425	0.0550595	0.394594	3	0.0014782
Q9BWS9	Chitinase domain-containing protein 1	CHID1	-0.177327	0.0131353	0.595256	-0.353397	-0.0402536	-0.680876	0.325808	4	0.00880006
Q9BYX7	Putative beta-actin-like protein 3	POTEKP	0.0970438	0.698348	-0.776144	-1.39027	-0.441732	-1.17097	0.0889039	2	0.00519497
Q9BYZ2	L-lactate dehydrogenase A-like 6B	LDHAL6B	2.7103	-0.035829	-1.63833	1.91137	1.81406	0.490026	0.373719	2	0.00189955
Q9BZM5	UL16-binding protein 2	ULBP2	-0.0195538	-0.728603	1.54241	-0.200036	-1.23512	0.404255	0.162876	2	0.00789315
Q9GZP0	Platelet-derived growth factor D	PDGFD	-1.37525	1.71349	-0.774199	-1.29698	-0.559868	-0.613408	0.484955	6	0.015636
Q9GZX9	Twisted gastrulation protein homolog 1	TWSG1	-0.821611	0.701163	0.491284	-0.981785	-0.97976	0.678922	0.438103	3	0.0214002
Q9H0R5	Guanylate-binding protein 3	GBP3	-0.215068	0.78927	-0.850162	7.12746	7.68643	6.56389	0.000501494	4	0.0119629
Q9H173	Nucleotide exchange factor SIL1	SIL1	1.21209	-0.855806	-0.0580512	0.383514	-0.675121	-0.0711287	0.550066	4	0.00249405
Q9H299	SH3 domain-binding glutamic acid-rich-like protein 3	SH3BGRL3	-1.11035	1.46951	-0.501628	0.194186	0.315066	0.174746	0.744656	3	0.00636583
Q9H4A4	Aminopeptidase B	RNPEP	-0.916239	1.09397	0.123768	-0.765112	-0.0803947	-0.124298	0.393276	7	0.00822443
Q9H4D0	Calsyntenin-2	CLSTN2	-0.1816	-0.0891684	0.889588	-1.53579	0.814021	-1.85374	0.421847	15	0.0672435
Q9H6X2	Anthrax toxin receptor 1	ANTXR1	1.79369	-3.03713	1.4244	0.403732	-1.57168	-0.673528	0.599047	6	0.0165419
Q9H993	Protein-glutamate O-methyltransferase	ARMT1	-0.666225	1.48445	-1.19623	0.138075	0.835366	0.398375	0.468356	2	0.000133325
Q9HBR0	Putative sodium-coupled neutral amino acid transporter 10	SLC38A10	-0.377352	0.470985	0.196171	-0.496673	-0.470352	0.617173	0.644239	3	0.00248007
Q9HC38	Glyoxalase domain-containing protein 4	GLOD4	0.0872684	0.269912	-0.104428	0.155569	0.786553	-0.292896	0.586941	4	0.00211599
Q9HCL0	Protocadherin-18	PCDH18	0.335343	-0.0815606	0.0321478	-0.671116	-0.165701	-0.547043	0.17196	4	0.00405564
Q9HCU0	Endosialin	CD248	-0.968603	0.768104	0.369782	-1.72117	-0.407781	-0.262816	0.0352973	7	0.0231528
Q9NPH2	Inositol-3-phosphate synthase 1	ISYNA1	-0.70268	1.10396	-0.416735	0.736769	-0.061316	0.607307	0.645826	2	0.0013059
Q9NPH3	Interleukin-1 receptor accessory protein	IL1RAP	0.0639961	-0.214074	0.71047	0.523937	-0.197242	0.483033	0.719594	2	0.000389508
Q9NQC3	Reticulon-4	RTN4	-0.455411	1.5158	-0.197916	-0.00138115	0.802834	-0.812294	0.517481	3	0.00166885
Q9NQP4	Prefoldin subunit 4	PFDN4	0.418526	0.430508	-1.01565	0.480312	-0.144726	-0.649566	0.87573	2	0.00124456
Q9NR12	PDZ and LIM domain protein 7	PDLIM7	-0.038068	0.390614	-0.230959	-0.241741	-0.345547	-0.074469	0.419938	4	0.0091312
Q9NR99	Matrix-remodeling-associated protein 5	MXRA5	-0.783252	2.05819	-1.98182	-1.18866	1.49102	-1.58312	0.587449	22	0.0301783
Q9NRA1	Platelet-derived growth factor C	PDGFC	-0.337111	0.324716	0.735068	-0.340534	-2.29218	1.23825	0.541311	4	0.00651924
Q9NRN5	Olfactomedin-like protein 3	OLFML3	-1.06715	0.377975	1.46307	-1.51026	1.20124	0.184918	0.672608	11	0.0139244
Q9NRV9	Heme-binding protein 1	HEBP1	-0.615045	1.23219	-0.775374	-0.0589273	0.0894213	0.0618568	0.904937	2	0.000923142
Q9NTK5	Obg-like ATPase 1	OLA1	0.000418612	0.636216	-0.758248	-0.462815	-0.757346	-0.499757	0.381145	3	0.000424886
Q9NUQ9	Protein FAM49B	FAM49B	-0.456395	1.30786	-1.05082	-0.318455	-0.366715	-1.05139	0.471803	3	0.00146783
Q9NVD7	Alpha-parvin	PARVA	0.25373	0.514153	-0.740979	0.902211	0.486396	-0.818372	0.520107	5	0.00821404
Q9NWV4	UPF0587 protein C1orf123	C1orf123	-0.275486	0.561252	-0.0159957	-0.358922	0.21657	-0.337919	0.0958792	2	0.00120873
Q9NX46	Poly(ADP-ribose) glycohydrolase ARH3	ADPRHL2	-0.368082	0.168552	0.237322	1.20348	1.5747	1.97036	0.00359221	2	0.000481988
Q9NY33	Dipeptidyl peptidase 3	DPP3	-0.343942	1.07188	-0.886993	0.626681	0.938796	0.169502	0.24105	13	0.0117854
Q9NZ08	Endoplasmic reticulum aminopeptidase 1	ERAP1	0.156987	-0.146673	0.402454	2.10924	1.997	2.063	0.00531599	16	0.017115
Q9NZJ4	Sacsin	SACS	-3.28911	0.000383507	3.7062	-2.74617	-4.70108	1.7386	0.309926	2	0.125168
Q9NZN4	EH domain-containing protein 2	EHD2	-0.280261	0.974809	-0.713141	-0.522972	-0.464588	-0.326724	0.50459	6	0.00551853
Q9NZP8	Complement C1r subcomponent-like protein	C1RL	0.170108	-0.177883	0.229146	1.89908	3.28595	5.69991	0.0813759	2	0.00205516
Q9P0L0	Vesicle-associated membrane protein-associated protein A	VAPA	-0.969387	0.892201	-0.0401345	-0.683076	0.0781205	0.712838	0.886472	3	0.00341196
Q9P2B2	Prostaglandin F2 receptor negative regulator	PTGFRN	1.52094	-1.72273	0.291495	-1.45985	-2.53975	-1.2387	0.108056	7	0.00246136
Q9P2D7	Dynein heavy chain 1, axonemal	DNAH1	-1.05126	-1.22425	2.52626	-0.501634	-1.5663	1.68929	0.656579	2	0.00191182
Q9P2E9	Ribosome-binding protein 1	RRBP1	0.664692	-0.081601	-0.451937	0.323644	-0.153771	0.247749	0.788424	8	0.00411937
Q9UBG0	C-type mannose receptor 2	MRC2	0.702135	-0.517695	0.161214	0.653846	1.1319	0.570378	0.317316	11	0.0369788
Q9UBP4	Dickkopf-related protein 3	DKK3	-1.52969	1.72099	-0.36349	-1.36722	1.23152	-0.747801	0.361488	14	0.208714
Q9UBQ6	Exostosin-like 2	EXTL2	-0.884897	0.275801	1.34981	-0.548361	-0.397262	0.441467	0.390681	5	0.00415709
Q9UBR2	Cathepsin Z	CTSZ	0.150689	0.25304	-0.303178	0.0644133	0.274259	-0.313081	0.515895	5	0.0111407
Q9UBX5	Fibulin-5	FBLN5	-1.59808	1.68979	-0.319923	-1.10974	1.68483	0.0681721	0.19341	4	0.00183441
Q9UHI8	A disintegrin and metalloproteinase with thrombospondin motifs 1	ADAMTS1	0.235457	-0.510743	0.612012	-0.142909	-0.983031	-0.234319	0.0583168	18	0.0671024
Q9UHL4	Dipeptidyl peptidase 2	DPP7	0.102569	0.0912331	0.266714	0.359187	1.30526	0.552728	0.203537	4	0.00339927
Q9UHX1	Poly(U)-binding-splicing factor PUF60	PUF60	-0.425461	1.13986	-0.964672	-0.740583	-1.28406	-0.321629	0.521214	2	0.0008541
Q9UHY7	Enolase-phosphatase E1	ENOPH1	-0.527438	0.373863	0.374886	0.616274	0.586474	0.30342	0.363524	2	0.001223
Q9UI42	Carboxypeptidase A4	CPA4	0.197844	-1.35175	1.39918	0.268159	-1.92573	0.489557	0.242989	10	0.0128478
Q9UJJ9	N-acetylglucosamine-1-phosphotransferase subunit gamma	GNPTG	-0.755111	1.30604	-0.785584	-2.00853	-0.113289	-0.2428	0.37571	3	0.00162868
Q9UKK9	ADP-sugar pyrophosphatase	NUDT5	0.664118	-0.60537	0.0972512	-0.13838	-0.278952	-0.319805	0.463702	3	0.00181229
Q9UKM7	Endoplasmic reticulum mannosyl-oligosaccharide 1,2-alpha-mannosidase	MAN1B1	-1.18241	1.42848	-0.310579	-0.872909	-1.17571	-0.188732	0.522162	2	0.0021069
Q9UKU9	Angiopoietin-related protein 2	ANGPTL2	-0.167141	0.365039	0.241553	0.304794	2.21902	1.32647	0.104612	7	0.0190625
Q9UL46	Proteasome activator complex subunit 2	PSME2	-0.423584	1.24376	-0.975861	2.98815	3.26183	3.89887	0.053101	7	0.00946935
Q9ULV4	Coronin-1C	CORO1C	-0.481078	0.518465	0.292434	-0.129384	0.21287	-1.03522	0.474137	3	0.0130801
Q9ULZ3	Apoptosis-associated speck-like protein containing a CARD	PYCARD	0.250039	0.44376	-0.743603	1.71221	1.77031	0.827126	0.00235432	5	0.00328421
Q9UNN8	Endothelial protein C receptor	PROCR	0.289184	-0.0565242	0.0681696	1.58955	2.33586	1.66898	0.0324217	2	0.00680004
Q9UNW1	Multiple inositol polyphosphate phosphatase 1	MINPP1	0.495684	-0.169983	0.0352678	0.223367	0.135854	-0.0168407	0.974002	5	0.00417098
Q9UPN3	Microtubule-actin cross-linking factor 1, isoforms 1/2/3/5	MACF1	0.317644	0.256996	-0.423009	0.129161	0.332308	-0.0747855	0.663307	5	0.00111211
Q9Y240	C-type lectin domain family 11 member A	CLEC11A	-0.818523	0.190226	1.2911	0.570124	0.217236	1.39186	0.371297	2	0.000963783
Q9Y266	Nuclear migration protein nudC	NUDC	-0.263506	0.417343	0.14259	-0.151938	0.0717852	-0.231174	0.326656	2	0.000701917
Q9Y275	Tumor necrosis factor ligand superfamily member 13B	TNFSF13B	0.332321	0.929369	-1.73286	1.6104	1.61521	0.365954	0.0806011	2	0.000448032
Q9Y281	Cofilin-2	CFL2	-0.402236	0.198749	0.676596	-0.149594	0.483916	-1.22546	0.593962	8	0.052268
Q9Y287	Integral membrane protein 2B	ITM2B	-0.789848	0.236747	1.14462	-0.290304	-0.81391	0.331915	0.445151	3	0.00270518
Q9Y2B0	Protein canopy homolog 2	CNPY2	1.15167	-0.632654	-0.297766	1.38767	0.351434	1.00551	0.117074	3	0.00316225
Q9Y2E5	Epididymis-specific alpha-mannosidase	MAN2B2	-0.891739	1.38489	-0.765747	-0.22967	0.619051	0.293358	0.623536	5	0.00635682
Q9Y3B8	Oligoribonuclease, mitochondrial	REXO2	0.307899	-0.126025	0.25017	1.29071	1.74032	0.492077	0.159437	2	0.00243977
Q9Y490	Talin-1	TLN1	-0.938912	1.67208	-0.5705	-1.03852	-0.909498	-0.961429	0.321183	26	0.0152975
Q9Y4F1	FERM, ARHGEF and pleckstrin domain-containing protein 1	FARP1	0.237648	0.514617	-1.00594	-1.35522	-1.46293	-2.10496	0.0256626	3	0.000916029
Q9Y4G6	Talin-2	TLN2	-0.0159276	0.136857	0.1872	-0.286015	-0.103295	0.537726	0.816852	3	0.00187512
Q9Y4K0	Lysyl oxidase homolog 2	LOXL2	1.21048	-0.593568	-0.763505	0.225705	-0.611365	-1.48563	0.184674	4	0.000848525
Q9Y4L1	Hypoxia up-regulated protein 1	HYOU1	0.775559	-0.0378013	-0.876112	1.82165	1.4112	0.172323	0.0126112	5	0.00233369
Q9Y536	Peptidyl-prolyl cis-trans isomerase A-like 4A	PPIAL4A	-0.555176	0.478497	0.457207	-0.274601	-0.0274364	-0.213507	0.415919	2	0.0383932
Q9Y570	Protein phosphatase methylesterase 1	PPME1	2.3756	-0.620518	-2.94422	1.60118	-1.35446	-1.5412	0.965499	4	0.00213773
Q9Y5B9	FACT complex subunit SPT16	SUPT16H	-0.353431	0.240763	0.528948	1.1222	1.02717	0.94405	0.102858	2	0.00019986
Q9Y5S9	RNA-binding protein 8A	RBM8A	0.299727	0.694935	-1.1344	-0.403888	-0.620029	-0.521863	0.496497	2	0.00082623
Q9Y5Z4	Heme-binding protein 2	HEBP2	0.148089	-0.110264	0.410284	0.520022	0.160617	0.603404	0.0328216	2	0.00398081
Q9Y617	Phosphoserine aminotransferase	PSAT1	0.85491	-0.389592	0.023576	-0.169518	-1.06979	-1.44765	0.0437426	13	0.0221405
Q9Y646	Carboxypeptidase Q	CPQ	-0.921131	1.63797	-0.993192	0.218885	1.89482	0.162512	0.103328	8	0.00633885
Q9Y678	Coatomer subunit gamma-1	COPG1	-0.458384	1.0032	-0.448817	0.0558418	0.580009	0.308744	0.514273	4	0.00351838
Q9Y680	Peptidyl-prolyl cis-trans isomerase FKBP7	FKBP7	1.05651	-0.0325089	-1.14404	1.35305	0.759477	0.953228	0.186629	2	0.00127333
Q9Y696	Chloride intracellular channel protein 4	CLIC4	0.269053	0.141367	-0.123353	-0.697221	-0.708583	-0.697147	0.0206835	11	0.0184059
Q9Y6C2	EMILIN-1	EMILIN1	-0.478888	-0.939923	2.29573	-1.04809	-0.742324	0.575085	0.337411	17	0.0402119
