# Supplementary material for: Unraveling the Molecular Signature of Extracellular Vesicles From Endometrial-Derived Mesenchymal Stem Cells: Potential Modulatory Effects and Therapeutic Applications
Source: Front Bioeng Biotechnol. 2019 Dec 20;7:431. doi: 10.3389/fbioe.2019.00431 (PMC6932983; doi:10.3389/fbioe.2019.00431)
Supplement: Supplementary file 7 [file Table_7.XLSX]

## Sheet: Supp-Table_7
	Supplementary Table 7. Changes of functional categories in IFNγ/EV-endMSCs vs. EV-endMCS revealed by high-throughput quantitative proteomics. iTRAQ results (n=895 proteins) were analysed under SBT model (García-Marqués et al. 2016). Zc refers to the standardized variable, which is defined as the mean corrected log2ratio expressed in units of standard deviation. Category ratio of each sample was c…
												-4	0	4	Zc scale
												0	0.051		p value scale
	Database	Category	EV-endMSCs			IFNγ/EV-endMSCs			t-Test (p value)	Nq
			Zc (tag 114 vs. IS)	Zc (tag 115 vs. IS)	Zc (tag 116 vs. IS)	Zc (tag 118 vs. IS)	Zc (tag 119 vs. IS)	Zc (tag 121 vs. IS)
GO_BP_GO:0045471_response to ethanol	GO (Biological Function)	GO:0045471~response to ethanol	-0.121339	0.302687	-0.454454	0.809663	1.21517	0.461884	3.76044e-05	20
GO_BP_GO:0019882_antigen processing and presentation	GO (Biological Function)	GO:0019882~antigen processing and presentation	-0.165341	-0.496091	0.959824	6.12978	6.55344	8.33445	0.00213639	22
GO_BP_GO:0007626_locomotory behavior	GO (Biological Function)	GO:0007626~locomotory behavior	-0.0258117	0.151888	-0.0165818	2.09805	2.11097	2.30978	0.0024623	12
GO_BP_GO:0090090_negative regulation of canonical Wnt signaling pathway	GO (Biological Function)	GO:0090090~negative regulation of canonical Wnt signaling pathway	0.313141	0.249775	-0.106266	2.91529	3.02015	2.98338	0.00255888	50
GO_BP_GO:0043066_negative regulation of apoptotic process	GO (Biological Function)	GO:0043066~negative regulation of apoptotic process	0.386436	-0.174063	-1.99305	1.57514	1.02236	-1.00763	0.00375948	71
GO_BP_GO:0050690_regulation of defense response to virus by virus	GO (Biological Function)	GO:0050690~regulation of defense response to virus by virus	0.428911	0.198929	-0.794339	4.1045	4.82975	3.39306	0.00436297	11
GO_BP_TAP-dependent	GO (Biological Function)	TAP-dependent	1.1204	-0.0932079	-0.928042	8.0141	8.33518	7.59422	0.0043825	55
KEEG_hsa04940:Type I diabetes mellitus	KEEG	hsa04940:Type I diabetes mellitus	-1.08577	-0.124367	1.1589	4.73422	5.88556	8.35359	0.00456812	19
KEEG_hsa04612:Antigen processing and presentation	KEEG	hsa04612:Antigen processing and presentation	0.723753	-1.54142	1.43879	7.66137	6.86514	8.15992	0.00514143	36
KEEG_hsa05416:Viral myocarditis	KEEG	hsa05416:Viral myocarditis	0.555052	-0.0393428	-1.11617	5.9877	5.78323	5.92071	0.00621792	26
GO_BP_GO:0060333_interferon-gamma-mediated signaling pathway	GO (Biological Function)	GO:0060333~interferon-gamma-mediated signaling pathway	-0.453273	0.887224	0.341106	7.4929	8.86841	10.5422	0.00725446	28
KEEG_hsa05169:Epstein-Barr virus infection	KEEG	hsa05169:Epstein-Barr virus infection	0.932365	-0.573894	-0.23591	4.58559	4.35056	4.27861	0.00728773	42
GO_BP_GO:0060337_type I interferon signaling pathway	GO (Biological Function)	GO:0060337~type I interferon signaling pathway	-0.203928	0.645438	-0.820673	5.93099	8.11103	7.47959	0.0073773	25
GO_MF_GO:0004177_aminopeptidase activity	GO (Molecular Function)	GO:0004177~aminopeptidase activity	-0.66942	0.890627	0.385381	1.80697	4.30884	3.47839	0.00839187	13
GO_BP_GO:0002480_antigen processing and presentation of exogenous peptide antigen via MHC class I	GO (Biological Function)	GO:0002480~antigen processing and presentation of exogenous peptide antigen via MHC class I	-0.0542084	-0.335124	0.22089	6.90324	7.48256	9.87519	0.00940502	17
GO_CC_GO:0042612_MHC class I protein complex	GO (Cellular Component)	GO:0042612~MHC class I protein complex	-0.0542084	-0.335124	0.22089	6.90324	7.48256	9.87519	0.00940502	17
GO_BP_GO:0008217_regulation of blood pressure	GO (Biological Function)	GO:0008217~regulation of blood pressure	-1.72752	1.48178	0.155985	1.62601	3.85107	3.07791	0.00962993	12
GO_CC_GO:0071556_integral component of lumenal side of endoplasmic reticulum membrane	GO (Cellular Component)	GO:0071556~integral component of lumenal side of endoplasmic reticulum membrane	0.587074	-0.972984	0.0946792	6.1619	6.79797	7.66766	0.00996653	18
GO_CC_GO:0030670_phagocytic vesicle membrane	GO (Cellular Component)	GO:0030670~phagocytic vesicle membrane	-0.409785	0.0211871	0.264379	6.45736	7.30192	9.68401	0.00998575	22
GO_MF_GO:0042605_peptide antigen binding	GO (Molecular Function)	GO:0042605~peptide antigen binding	0.17641	-0.233207	-0.182875	6.30856	6.89087	8.50067	0.0101532	17
GO_BP_GO:0002479_antigen processing and presentation of exogenous peptide antigen via MHC class I	GO (Biological Function)	GO:0002479~antigen processing and presentation of exogenous peptide antigen via MHC class I	0.885982	0.627291	-1.62901	7.34428	7.68349	7.35539	0.0101712	51
GO_BP_TAP-independent	GO (Biological Function)	TAP-independent	-0.0585172	-0.253953	-0.0139078	9.17299	10.1423	12.9597	0.0101927	33
GO_MF_GO:0030145_manganese ion binding	GO (Molecular Function)	GO:0030145~manganese ion binding	-0.5183	0.812124	0.147565	2.07997	2.8901	3.15383	0.0108252	13
GO_BP_GO:0002486_antigen processing and presentation of endogenous peptide antigen via MHC class I via ER pathway	GO (Biological Function)	GO:0002486~antigen processing and presentation of endogenous peptide antigen via MHC class I via ER pathway	-0.0279154	-0.0155643	-0.252632	6.0534	6.85014	8.41895	0.0111364	16
GO_MF_GO:0046977_TAP binding	GO (Molecular Function)	GO:0046977~TAP binding	-0.0279154	-0.0155643	-0.252632	6.0534	6.85014	8.41895	0.0111364	16
KEEG_hsa05320:Autoimmune thyroid disease	KEEG	hsa05320:Autoimmune thyroid disease	-0.0279154	-0.0155643	-0.252632	6.0534	6.85014	8.41895	0.0111364	16
KEEG_hsa05330:Allograft rejection	KEEG	hsa05330:Allograft rejection	-0.0279154	-0.0155643	-0.252632	6.0534	6.85014	8.41895	0.0111364	16
KEEG_hsa05332:Graft-versus-host disease	KEEG	hsa05332:Graft-versus-host disease	-0.0279154	-0.0155643	-0.252632	6.0534	6.85014	8.41895	0.0111364	16
KEEG_hsa04145:Phagosome	KEEG	hsa04145:Phagosome	-0.979591	-0.00802438	-0.704047	2.41924	4.6182	4.23601	0.0116335	60
GO_BP_GO:0002474_antigen processing and presentation of peptide antigen via MHC class I	GO (Biological Function)	GO:0002474~antigen processing and presentation of peptide antigen via MHC class I	0.68411	-1.38334	0.991649	7.17068	8.24193	9.40024	0.0122661	25
BIOCARTA_h_hivnefPathway:HIV-I Nef: negative effector of Fas and TNF	BIOCARTA	h_hivnefPathway:HIV-I Nef: negative effector of Fas and TNF	0.346008	0.544429	-1.28951	1.71775	1.77198	0.493166	0.0127161	10
GO_CC_GO:0036464_cytoplasmic ribonucleoprotein granule	GO (Cellular Component)	GO:0036464~cytoplasmic ribonucleoprotein granule	0.549003	0.569792	-1.24803	1.09401	0.997242	-0.876928	0.0128336	11
GO_CC_GO:0012507_ER to Golgi transport vesicle membrane	GO (Cellular Component)	GO:0012507~ER to Golgi transport vesicle membrane	-0.5008	0.453575	-0.0240455	5.79994	6.61806	8.62193	0.0128477	24
KEEG_hsa05168:Herpes simplex infection	KEEG	hsa05168:Herpes simplex infection	-1.49308	1.03691	0.637231	4.65486	5.18301	6.61435	0.0136695	33
GO_BP_planar cell polarity pathway	GO (Biological Function)	planar cell polarity pathway	1.1898	0.667698	-1.69059	4.14267	4.00983	2.67458	0.0137584	46
GO_BP_GO:0033209_tumor necrosis factor-mediated signaling pathway	GO (Biological Function)	GO:0033209~tumor necrosis factor-mediated signaling pathway	1.47561	0.639442	-2.12859	5.36312	5.23777	3.70617	0.0139083	38
KEEG_hsa05322:Systemic lupus erythematosus	KEEG	hsa05322:Systemic lupus erythematosus	2.23318	-1.00153	-0.906177	5.3996	3.38974	2.16721	0.0140571	21
GO_BP_GO:0001916_positive regulation of T cell mediated cytotoxicity	GO (Biological Function)	GO:0001916~positive regulation of T cell mediated cytotoxicity	0.548126	-0.522212	-0.20784	6.895	6.18561	8.96999	0.0141061	13
GO_BP_GO:0031145_anaphase-promoting complex-dependent catabolic process	GO (Biological Function)	GO:0031145~anaphase-promoting complex-dependent catabolic process	1.3737	0.326569	-1.65564	4.6232	4.24244	3.3121	0.0149515	34
GO_BP_GO:0051436_negative regulation of ubiquitin-protein ligase activity involved in mitotic cell cycle	GO (Biological Function)	GO:0051436~negative regulation of ubiquitin-protein ligase activity involved in mitotic cell cycle	1.3737	0.326569	-1.65564	4.6232	4.24244	3.3121	0.0149515	34
GO_BP_classical pathway	GO (Biological Function)	classical pathway	1.66154	-2.35746	1.19929	7.24067	2.83317	4.80635	0.0154726	27
GO_BP_GO:0006958_complement activation	GO (Biological Function)	GO:0006958~complement activation	1.66154	-2.35746	1.19929	7.24067	2.83317	4.80635	0.0154726	27
GO_BP_GO:0060071_Wnt signaling pathway	GO (Biological Function)	GO:0060071~Wnt signaling pathway	1.1456	0.734445	-1.75808	4.12136	4.03499	2.71017	0.0156355	45
KEEG_hsa00480:Glutathione metabolism	KEEG	hsa00480:Glutathione metabolism	0.296712	0.193243	0.401439	2.18309	3.15134	2.91545	0.0156877	18
GO_BP_GO:0046686_response to cadmium ion	GO (Biological Function)	GO:0046686~response to cadmium ion	0.573766	-0.320731	0.195634	2.93431	1.39141	2.92208	0.0166952	11
GO_BP_GO:0043524_negative regulation of neuron apoptotic process	GO (Biological Function)	GO:0043524~negative regulation of neuron apoptotic process	-0.0973634	-0.301903	-0.113883	0.405622	0.494557	0.510101	0.0171858	24
GO_BP_GO:0045087_innate immune response	GO (Biological Function)	GO:0045087~innate immune response	1.62405	-2.50072	1.50409	7.52473	3.65614	5.35873	0.0183455	67
GO_BP_GO:0042270_protection from natural killer cell mediated cytotoxicity	GO (Biological Function)	GO:0042270~protection from natural killer cell mediated cytotoxicity	0.61611	-0.179614	-0.76605	5.97887	5.44232	7.34658	0.0184409	12
GO_BP_GO:0090263_positive regulation of canonical Wnt signaling pathway	GO (Biological Function)	GO:0090263~positive regulation of canonical Wnt signaling pathway	1.3984	-0.0188484	-1.23073	3.40751	2.71293	2.05676	0.0185927	40
GO_BP_GO:0006749_glutathione metabolic process	GO (Biological Function)	GO:0006749~glutathione metabolic process	0.301754	0.46045	-0.360577	2.08294	1.72246	0.784662	0.0190401	17
GO_BP_GO:0016045_detection of bacterium	GO (Biological Function)	GO:0016045~detection of bacterium	0.844767	-0.290788	-0.852966	5.94462	5.29403	7.13391	0.019953	13
GO_BP_GO:0051437_positive regulation of ubiquitin-protein ligase activity involved in regulation of mitotic cell cycle transition	GO (Biological Function)	GO:0051437~positive regulation of ubiquitin-protein ligase activity involved in regulation of mitotic cell cycle transition	1.42964	0.438157	-1.85991	4.56617	4.29279	3.27697	0.020308	36
BIOCARTA_h_mhcPathway:Antigen Processing and Presentation	BIOCARTA	h_mhcPathway:Antigen Processing and Presentation	1.74395	-0.538714	-1.70876	5.51523	5.73485	4.08581	0.0204493	12
GO_BP_GO:0005975_carbohydrate metabolic process	GO (Biological Function)	GO:0005975~carbohydrate metabolic process	-0.2257	-0.131257	0.597597	1.41626	1.08499	1.59655	0.0208988	41
GO_BP_GO:0038061_NIK/NF-kappaB signaling	GO (Biological Function)	GO:0038061~NIK/NF-kappaB signaling	1.60577	0.440258	-2.10049	4.8047	4.57045	3.24388	0.0209411	35
GO_BP_GO:0050852_T cell receptor signaling pathway	GO (Biological Function)	GO:0050852~T cell receptor signaling pathway	1.53569	0.240179	-1.95315	4.41951	4.2635	2.96151	0.0215278	42
GO_BP_GO:0043488_regulation of mRNA stability	GO (Biological Function)	GO:0043488~regulation of mRNA stability	2.10805	-0.28619	-1.53487	4.78701	4.40597	2.59526	0.0236105	49
GO_BP_GO:0043161_proteasome-mediated ubiquitin-dependent protein catabolic process	GO (Biological Function)	GO:0043161~proteasome-mediated ubiquitin-dependent protein catabolic process	1.28508	0.449496	-1.84274	3.93041	3.78213	2.67998	0.0236784	49
GO_CC_GO:0031901_early endosome membrane	GO (Cellular Component)	GO:0031901~early endosome membrane	-0.471087	0.64944	-0.427847	6.0236	6.48366	9.11899	0.023719	24
GO_BP_GO:0050830_defense response to Gram-positive bacterium	GO (Biological Function)	GO:0050830~defense response to Gram-positive bacterium	1.86283	-0.983525	-1.31143	4.54647	3.55063	3.35886	0.0251616	14
GO_BP_GO:0006508_proteolysis	GO (Biological Function)	GO:0006508~proteolysis	-0.356303	0.0704752	1.37033	4.30963	2.64306	4.72436	0.0286396	108
GO_BP_GO:0000165_MAPK cascade	GO (Biological Function)	GO:0000165~MAPK cascade	0.96549	1.34328	-2.7277	3.96145	4.38345	2.18617	0.0287024	55
GO_BP_GO:0006955_immune response	GO (Biological Function)	GO:0006955~immune response	-1.30868	-0.00833304	1.77165	4.75097	4.754	10.3637	0.0288946	44
GO_BP_GO:0002250_adaptive immune response	GO (Biological Function)	GO:0002250~adaptive immune response	-1.29904	-0.333573	3.03789	2.05814	2.58657	4.81903	0.029249	11
KEEG_hsa03050:Proteasome	KEEG	hsa03050:Proteasome	1.22966	1.06461	-2.44744	4.99004	5.16674	3.96489	0.029299	29
GO_CC_GO:0000502_proteasome complex	GO (Cellular Component)	GO:0000502~proteasome complex	1.24802	1.0441	-2.34375	3.94147	4.45671	2.59642	0.0308743	36
GO_BP_GO:0002223_stimulatory C-type lectin receptor signaling pathway	GO (Biological Function)	GO:0002223~stimulatory C-type lectin receptor signaling pathway	1.44892	0.901691	-2.65689	4.62539	4.50458	2.94038	0.0311837	38
GO_BP_GO:0038095_Fc-epsilon receptor signaling pathway	GO (Biological Function)	GO:0038095~Fc-epsilon receptor signaling pathway	1.77967	0.612933	-2.5774	4.67687	4.28581	2.81059	0.0324334	46
GO_BP_GO:0006521_regulation of cellular amino acid metabolic process	GO (Biological Function)	GO:0006521~regulation of cellular amino acid metabolic process	0.933592	1.14134	-2.18171	4.56959	4.40654	3.61742	0.0331137	33
KEEG_hsa00270:Cysteine and methionine metabolism	KEEG	hsa00270:Cysteine and methionine metabolism	0.526177	0.961111	-1.52539	2.29766	1.9899	-0.495618	0.0355616	12
GO_BP_GO:0016032_viral process	GO (Biological Function)	GO:0016032~viral process	1.21461	0.558747	-2.04055	4.10298	6.08487	3.89248	0.0375877	83
KEEG_hsa05166:HTLV-I infection	KEEG	hsa05166:HTLV-I infection	-0.715735	0.37688	0.410573	3.36337	3.44735	6.49686	0.0380705	39
GO_CC_GO:0005681_spliceosomal complex	GO (Cellular Component)	GO:0005681~spliceosomal complex	0.148928	0.167062	0.176493	0.323176	0.530674	0.439751	0.0394862	17
GO_MF_GO:0003823_antigen binding	GO (Molecular Function)	GO:0003823~antigen binding	1.19256	-1.85438	1.242	3.08243	1.70119	3.3611	0.0401755	25
GO_BP_GO:0043171_peptide catabolic process	GO (Biological Function)	GO:0043171~peptide catabolic process	-1.70592	2.3858	-0.764232	0.0966776	3.22926	0.871304	0.0403794	11
BIOCARTA_h_compPathway:Complement Pathway	BIOCARTA	h_compPathway:Complement Pathway	-1.77262	0.0887566	2.63392	6.17022	4.43617	7.16622	0.0408096	13
GO_BP_GO:0015949_nucleobase-containing small molecule interconversion	GO (Biological Function)	GO:0015949~nucleobase-containing small molecule interconversion	-0.129717	0.294292	-0.47409	1.9458	1.40695	0.736577	0.040881	10
GO_BP_GO:0051603_proteolysis involved in cellular protein catabolic process	GO (Biological Function)	GO:0051603~proteolysis involved in cellular protein catabolic process	1.31766	0.00595952	-2.19889	3.25387	3.57179	2.16359	0.0440609	34
GO_BP_GO:0000209_protein polyubiquitination	GO (Biological Function)	GO:0000209~protein polyubiquitination	1.27349	1.26696	-2.80612	4.4154	4.21306	2.77653	0.0443874	46
KEEG_hsa04610:Complement and coagulation cascades	KEEG	hsa04610:Complement and coagulation cascades	-1.19076	-1.54509	3.77785	5.10282	1.37694	8.04369	0.0444079	34
GO_CC_GO:0005839_proteasome core complex	GO (Cellular Component)	GO:0005839~proteasome core complex	2.11086	0.168686	-2.52648	4.23625	4.41632	2.33979	0.0457366	20
GO_MF_GO:0004298_threonine-type endopeptidase activity	GO (Molecular Function)	GO:0004298~threonine-type endopeptidase activity	2.11086	0.168686	-2.52648	4.23625	4.41632	2.33979	0.0457366	20
KEEG_hsa04066:HIF-1 signaling pathway	KEEG	hsa04066:HIF-1 signaling pathway	0.433898	-0.88979	-0.195411	1.29462	0.638247	0.585799	0.0467317	20
GO_MF_GO:0001968_fibronectin binding	GO (Molecular Function)	GO:0001968~fibronectin binding	-0.0609215	-0.645408	-0.153177	-3.15833	-2.34854	-4.07749	0.0462475	18
GO_BP_GO:0007179_transforming growth factor beta receptor signaling pathway	GO (Biological Function)	GO:0007179~transforming growth factor beta receptor signaling pathway	-0.0815091	-0.361206	0.353099	-1.76641	-1.54712	-2.19606	0.045307	19
GO_BP_GO:0006979_response to oxidative stress	GO (Biological Function)	GO:0006979~response to oxidative stress	-0.437305	-1.08205	1.79794	-1.75251	-1.86546	0.0542171	0.0439522	22
GO_BP_GO:0016477_cell migration	GO (Biological Function)	GO:0016477~cell migration	0.434686	-0.802838	0.29094	-3.276	-2.52031	-2.39356	0.0424258	39
GO_BP_GO:0034332_adherens junction organization	GO (Biological Function)	GO:0034332~adherens junction organization	1.44353	-1.38258	0.0209523	0.865649	-2.08132	-0.297825	0.041662	11
GO_BP_GO:0030335_positive regulation of cell migration	GO (Biological Function)	GO:0030335~positive regulation of cell migration	0.447276	-0.405391	-0.579743	-1.60207	-1.51647	-2.99296	0.0409324	40
GO_BP_GO:0007156_homophilic cell adhesion via plasma membrane adhesion molecules	GO (Biological Function)	GO:0007156~homophilic cell adhesion via plasma membrane adhesion molecules	1.3781	-0.921199	-0.30968	-0.975193	-2.13134	-1.88895	0.0365068	26
GO_CC_GO:0014069_postsynaptic density	GO (Cellular Component)	GO:0014069~postsynaptic density	-0.674714	0.596633	0.483455	-1.01379	0.073502	-0.203181	0.0357937	20
GO_CC_GO:0045121_membrane raft	GO (Cellular Component)	GO:0045121~membrane raft	0.542235	-1.40414	0.912676	-1.0003	-2.19865	-0.594694	0.0343131	46
KEEG_hsa04611:Platelet activation	KEEG	hsa04611:Platelet activation	-1.02973	0.694899	0.15624	-5.54999	-2.49115	-5.88573	0.030915	32
GO_BP_GO:0071230_cellular response to amino acid stimulus	GO (Biological Function)	GO:0071230~cellular response to amino acid stimulus	-2.29131	1.20268	1.86626	-4.99459	-3.40521	-3.28465	0.0304649	18
GO_BP_GO:0006629_lipid metabolic process	GO (Biological Function)	GO:0006629~lipid metabolic process	-0.527832	-0.376263	2.27538	-1.60876	-2.30209	0.298243	0.0292546	21
GO_BP_GO:0007565_female pregnancy	GO (Biological Function)	GO:0007565~female pregnancy	-0.140272	-2.25069	4.36565	-1.54072	-3.55107	2.1851	0.0280133	17
GO_MF_GO:0005516_calmodulin binding	GO (Molecular Function)	GO:0005516~calmodulin binding	-0.127609	0.363099	-1.29322	-0.906005	-0.382431	-2.51086	0.0266306	34
GO_BP_GO:0007420_brain development	GO (Biological Function)	GO:0007420~brain development	-0.0395676	0.647989	0.301865	-2.03764	-2.40417	-1.5414	0.0262489	29
GO_CC_GO:0030666_endocytic vesicle membrane	GO (Cellular Component)	GO:0030666~endocytic vesicle membrane	0.706644	-0.158076	1.6191	-1.75767	-2.08899	-1.71649	0.0243214	10
GO_MF_GO:0008013_beta-catenin binding	GO (Molecular Function)	GO:0008013~beta-catenin binding	0.891912	0.487153	0.290718	0.256576	0.00535488	-0.542338	0.0235969	11
GO_CC_GO:0043234_protein complex	GO (Cellular Component)	GO:0043234~protein complex	-1.29079	0.809708	1.32242	-3.79849	-3.35521	-1.61187	0.0232335	58
GO_CC_GO:0042383_sarcolemma	GO (Cellular Component)	GO:0042383~sarcolemma	-0.513131	0.304788	0.621837	-1.8614	-0.598052	-0.870558	0.0196279	19
GO_BP_GO:0001503_ossification	GO (Biological Function)	GO:0001503~ossification	-0.217011	0.283305	2.91885	-3.19002	-3.35901	0.705193	0.0191023	20
GO_BP_GO:0070527_platelet aggregation	GO (Biological Function)	GO:0070527~platelet aggregation	-0.0965706	1.41095	-1.8485	-1.17005	-0.349834	-3.38321	0.0187445	16
GO_MF_GO:0046982_protein heterodimerization activity	GO (Molecular Function)	GO:0046982~protein heterodimerization activity	1.10141	-1.06519	0.267939	-2.03182	-3.12705	-1.91856	0.0183808	48
GO_CC_GO:0016021_integral component of membrane	GO (Cellular Component)	GO:0016021~integral component of membrane	0.831903	-2.60036	3.31562	-1.27302	-4.00633	1.86115	0.0180354	312
GO_BP_GO:0001649_osteoblast differentiation	GO (Biological Function)	GO:0001649~osteoblast differentiation	-0.269666	0.863454	-0.794213	-1.68057	-0.267481	-2.58827	0.0172283	36
GO_BP_GO:0007517_muscle organ development	GO (Biological Function)	GO:0007517~muscle organ development	0.355458	1.01721	-1.50968	-2.76903	-1.35559	-3.53818	0.0162345	13
GO_BP_GO:0030334_regulation of cell migration	GO (Biological Function)	GO:0030334~regulation of cell migration	-0.713586	0.911949	-0.752835	-3.27436	-1.54739	-2.42782	0.015368	20
GO_BP_GO:0007160_cell-matrix adhesion	GO (Biological Function)	GO:0007160~cell-matrix adhesion	0.179481	1.71141	0.0391917	-4.11259	-2.23759	-2.73765	0.0152445	22
GO_CC_GO:0005622_intracellular	GO (Cellular Component)	GO:0005622~intracellular	0.509057	-0.936311	0.776057	-1.5863	-2.39216	-0.775405	0.013434	124
GO_MF_GO:0008201_heparin binding	GO (Molecular Function)	GO:0008201~heparin binding	-1.29197	-0.364042	3.18055	-3.66117	-3.05279	-0.109231	0.00927476	52
GO_BP_GO:0035556_intracellular signal transduction	GO (Biological Function)	GO:0035556~intracellular signal transduction	-0.537959	0.166945	1.0214	-2.319	-1.61986	-0.326377	0.00778142	29
GO_BP_GO:0007265_Ras protein signal transduction	GO (Biological Function)	GO:0007265~Ras protein signal transduction	0.0631493	-0.25567	0.700501	-1.22904	-1.27398	-0.316993	0.00672418	11
GO_BP_GO:0035987_endodermal cell differentiation	GO (Biological Function)	GO:0035987~endodermal cell differentiation	-1.65206	2.30262	-0.942302	-4.05045	-0.550659	-3.11119	0.00654545	14
GO_CC_GO:1903561_extracellular vesicle	GO (Cellular Component)	GO:1903561~extracellular vesicle	-2.10786	1.95216	0.766515	-5.92067	-2.28848	-4.11682	0.00516441	32
KEEG_hsa04510:Focal adhesion	KEEG	hsa04510:Focal adhesion	-1.15066	1.86975	-1.654	-6.23131	-2.53074	-6.22542	0.00189648	85
