# Supplementary material for: Unraveling the Molecular Signature of Extracellular Vesicles From Endometrial-Derived Mesenchymal Stem Cells: Potential Modulatory Effects and Therapeutic Applications
Source: Front Bioeng Biotechnol. 2019 Dec 20;7:431. doi: 10.3389/fbioe.2019.00431 (PMC6932983; doi:10.3389/fbioe.2019.00431)
Supplement: Supplementary file 9 [file Table_9.XLSX]

## Sheet: Supp-Table_9
Supplementary Table 9. miRNA expression profile in IFNγ/EV-endMSCs and EV-endMSCs samples. The list contains the 225 identified miRNAs after considering that each miRNA must be detected in at least three of the four replicates of one group (IFNγ/EV-endMSCs and EV-endMSCs). miRNA expression level is expressed as log fold change (logFC) between EV-endMSCs (n=4) and IFNγ/EV-endMSCs (n=4). p values, …
miRNA	logFC	p value	FDR
hsa-miR-196b-5p	1.06844	<0.0001	0.000188384
hsa-miR-1246	-1.11956	<0.0001	0.00616311
hsa-miR-92a-3p	-1.3369	0.0001	0.0118709
hsa-miR-150-5p	-1.87432	0.000228266	0.0295604
hsa-miR-299-5p	-4.321	0.000554919	0.0574897
hsa-miR-146a-5p	-1.87928	0.00113723	0.0981807
hsa-miR-378a-3p	-1.44628	0.00762836	0.493936
hsa-miR-27a-5p	0.99497	0.011044	0.611002
hsa-miR-484	-2.11811	0.0161429	0.616976
hsa-miR-409-3p	-0.800954	0.0181596	0.616976
hsa-miR-490-3p	1.15173	0.0185262	0.616976
hsa-miR-30c-5p	-0.871223	0.0224245	0.616976
hsa-miR-10b-5p	0.335365	0.0225218	0.616976
hsa-miR-574-5p	1.25261	0.0226304	0.616976
hsa-miR-486-5p	-1.24879	0.0261939	0.648695
hsa-miR-17-5p	1.20043	0.0262984	0.648695
hsa-miR-376c-3p	0.956098	0.0361815	0.678927
hsa-miR-146b-5p	-0.594627	0.0378971	0.678927
hsa-miR-370-3p	-1.21957	0.0492898	0.678927
hsa-miR-6126	1.76088	0.055458	0.678927
hsa-miR-1468-5p	-0.797924	0.062908	0.678927
hsa-miR-342-3p	-0.779067	0.0657437	0.678927
hsa-miR-320b	0.537391	0.070617	0.678927
hsa-miR-1260b	1.4351	0.0772433	0.678927
hsa-miR-671-5p	0.431404	0.0787154	0.678927
hsa-miR-4532	-1.18383	0.079072	0.678927
hsa-miR-494-3p	-0.682664	0.0801722	0.678927
hsa-miR-369-5p	-1.03306	0.0847021	0.678927
hsa-miR-503-5p	0.655387	0.0854052	0.678927
hsa-miR-483-5p	0.795049	0.0910192	0.678927
hsa-miR-27b-3p	0.276492	0.0924983	0.678927
hsa-let-7d-5p	-0.600819	0.0963272	0.678927
hsa-miR-652-3p	1.20094	0.0972644	0.678927
hsa-miR-340-5p	1.00926	0.106162	0.678927
hsa-miR-218-5p	1.1762	0.118571	0.678927
hsa-miR-374a-5p	0.595189	0.121823	0.678927
hsa-miR-223-3p	-0.719449	0.122426	0.678927
hsa-miR-136-3p	0.698725	0.129482	0.678927
hsa-miR-455-5p	-1.01804	0.129626	0.678927
hsa-miR-490-5p	-1.11721	0.130211	0.678927
hsa-miR-487b-3p	-1.28045	0.135636	0.678927
hsa-miR-320d	-0.562076	0.137235	0.678927
hsa-miR-338-3p	-1.13036	0.142297	0.678927
hsa-miR-128-3p	-0.665252	0.145766	0.678927
hsa-miR-190a-5p	0.555582	0.147488	0.678927
hsa-miR-425-3p	1.01954	0.168848	0.678927
hsa-miR-423-3p	-0.513241	0.183452	0.678927
hsa-miR-574-3p	0.510326	0.186231	0.678927
hsa-miR-5096	-0.87292	0.18736	0.678927
hsa-miR-542-3p	0.499953	0.196124	0.678927
hsa-miR-376a-3p	0.715139	0.19729	0.678927
hsa-miR-92b-3p	-1.27086	0.197408	0.678927
hsa-miR-335-3p	-0.96043	0.19832	0.678927
hsa-miR-374b-5p	0.912249	0.206358	0.678927
hsa-miR-493-3p	0.810963	0.208765	0.678927
hsa-miR-377-3p	1.2415	0.218117	0.678927
hsa-miR-148b-3p	0.299562	0.220045	0.678927
hsa-miR-10b-3p	-0.677905	0.226892	0.678927
hsa-miR-542-5p	0.798816	0.226931	0.678927
hsa-miR-139-5p	-1.07905	0.228578	0.678927
hsa-miR-125b-2-3p	0.938513	0.232822	0.678927
hsa-miR-374a-3p	1.02975	0.242525	0.678927
hsa-miR-369-3p	0.723923	0.248667	0.678927
hsa-miR-136-5p	-0.826196	0.256451	0.678927
hsa-miR-144-5p	-0.317458	0.272123	0.678927
hsa-miR-493-5p	-0.485455	0.273909	0.678927
hsa-miR-107	-0.523578	0.279418	0.678927
hsa-miR-214-3p	-0.426853	0.282932	0.678927
hsa-miR-337-5p	-0.870826	0.28512	0.678927
hsa-miR-126-5p	-0.753009	0.285281	0.678927
hsa-let-7b-3p	-1.0061	0.289519	0.678927
hsa-miR-185-5p	0.424737	0.294999	0.678927
hsa-miR-320c	0.41263	0.295446	0.678927
hsa-miR-140-5p	0.446503	0.305029	0.678927
hsa-miR-144-3p	-0.545478	0.309218	0.678927
hsa-miR-598-3p	0.714827	0.310711	0.678927
hsa-miR-99a-3p	-0.78312	0.311669	0.678927
hsa-miR-15b-5p	-0.382332	0.313849	0.678927
hsa-miR-186-5p	-0.638939	0.321359	0.678927
hsa-miR-134-5p	0.271026	0.340365	0.678927
hsa-miR-30e-3p	0.446268	0.346304	0.678927
hsa-miR-143-5p	0.36438	0.353537	0.678927
hsa-miR-98-5p	0.335626	0.368231	0.683669
hsa-miR-29c-3p	-0.273886	0.37462	0.693046
hsa-miR-130a-3p	0.33628	0.383563	0.707066
hsa-miR-132-5p	-0.79421	0.386976	0.710828
hsa-miR-20a-5p	0.255838	0.420154	0.763648
hsa-miR-10a-5p	0.298143	0.422894	0.765941
hsa-miR-1	-0.554513	0.426498	0.769089
hsa-miR-889-3p	0.808098	0.427602	0.769089
hsa-miR-654-3p	0.30215	0.435598	0.779215
hsa-miR-629-5p	0.602813	0.43624	0.779215
hsa-miR-100-5p	0.792982	0.440066	0.780997
hsa-miR-424-3p	-0.682125	0.441008	0.780997
hsa-miR-193b-5p	0.541572	0.445025	0.780997
hsa-miR-3117-3p	0.521448	0.447618	0.780997
hsa-miR-7-5p	0.313839	0.448201	0.780997
hsa-miR-145-3p	0.505963	0.449299	0.780997
hsa-miR-181b-5p	-0.279752	0.474521	0.82208
hsa-let-7c-5p	0.286163	0.487895	0.839633
hsa-miR-25-3p	-0.563278	0.497238	0.852631
hsa-miR-6858-5p	0.562466	0.49874	0.852631
hsa-miR-142-5p	-0.678604	0.506426	0.862923
hsa-miR-382-5p	-0.273937	0.508125	0.862938
hsa-miR-4444	0.407082	0.522524	0.880863
hsa-miR-23a-3p	0.232981	0.523757	0.880863
hsa-miR-224-5p	0.328647	0.526387	0.882422
hsa-miR-31-5p	-0.226506	0.548362	0.90175
hsa-miR-181a-2-3p	0.40498	0.557019	0.901813
hsa-miR-411-5p	-0.215197	0.564342	0.904469
hsa-miR-625-5p	0.274258	0.565729	0.904469
hsa-miR-127-3p	0.212679	0.581038	0.924939
hsa-miR-194-5p	0.319821	0.582105	0.924939
hsa-miR-126-3p	-0.712744	0.587214	0.929963
hsa-miR-122-5p	-0.372816	0.592994	0.929963
hsa-miR-532-5p	0.248495	0.593624	0.929963
hsa-miR-145-5p	0.506882	0.597318	0.930421
hsa-miR-195-5p	0.335794	0.599342	0.930421
hsa-miR-744-5p	-0.443947	0.606015	0.934273
hsa-miR-423-5p	-0.493208	0.62938	0.947256
hsa-miR-125a-5p	-0.491961	0.630895	0.947256
hsa-miR-192-5p	-0.344855	0.636312	0.952388
hsa-miR-200a-3p	-0.382312	0.638816	0.952388
hsa-miR-664a-5p	0.457557	0.639829	0.952388
hsa-miR-199a-5p	-0.33225	0.642388	0.952746
hsa-miR-30a-3p	-0.171095	0.647234	0.952754
hsa-miR-106b-3p	-0.178538	0.647432	0.952754
hsa-miR-30b-5p	-0.201045	0.657352	0.959178
hsa-miR-320a	0.21163	0.66034	0.960832
hsa-miR-99b-3p	-0.303761	0.67037	0.967275
hsa-let-7a-3p	-0.322654	0.678288	0.973517
hsa-miR-125b-5p	-0.194152	0.683675	0.977864
hsa-miR-425-5p	-0.392681	0.688511	0.979804
hsa-miR-22-3p	0.24408	0.695432	0.986878
hsa-miR-29b-3p	0.356162	0.699728	0.986878
hsa-miR-101-3p	0.301268	0.701069	0.986878
hsa-miR-451a	-0.351396	0.703057	0.986878
hsa-miR-191-5p	-0.22205	0.71082	0.986878
hsa-miR-15a-5p	-0.135272	0.719074	0.986878
hsa-miR-18a-5p	-0.279228	0.73319	0.986878
hsa-miR-30d-5p	-0.341441	0.734619	0.986878
hsa-miR-93-5p	0.0767009	0.74016	0.986878
hsa-miR-19b-3p	0.227102	0.742657	0.986878
hsa-miR-205-5p	-0.123289	0.743445	0.986878
hsa-miR-152-3p	0.283349	0.744614	0.986878
hsa-let-7i-5p	0.507526	0.74867	0.986878
hsa-miR-221-5p	-0.213231	0.750492	0.986878
hsa-miR-382-3p	-0.214645	0.756331	0.986878
hsa-miR-127-5p	0.192579	0.756594	0.986878
hsa-miR-221-3p	0.17608	0.757894	0.986878
hsa-miR-431-5p	-0.180932	0.760805	0.986878
hsa-miR-151a-3p	0.282282	0.762958	0.986878
hsa-miR-26b-5p	0.0673956	0.773938	0.986878
hsa-let-7g-5p	0.28172	0.775809	0.986878
hsa-miR-421	0.206577	0.780822	0.986878
hsa-miR-140-3p	-0.110178	0.790688	0.986878
hsa-miR-3613-5p	0.226022	0.794536	0.986878
hsa-miR-222-5p	-0.221381	0.799283	0.986878
hsa-miR-30e-5p	0.151636	0.80563	0.986878
hsa-miR-132-3p	0.125428	0.81429	0.986878
hsa-miR-15b-3p	-0.202139	0.814393	0.986878
hsa-miR-3615	-0.200295	0.817208	0.986878
hsa-miR-4792	0.160947	0.819301	0.986878
hsa-miR-27a-3p	0.189789	0.823047	0.986878
hsa-miR-432-5p	-0.163168	0.823415	0.986878
hsa-miR-199b-3p	0.394449	0.826755	0.986878
hsa-let-7f-5p	0.595299	0.829739	0.986878
hsa-miR-301a-3p	0.141313	0.83235	0.986878
hsa-miR-296-3p	-0.145405	0.837399	0.986878
hsa-miR-379-5p	-0.163326	0.839854	0.986878
hsa-miR-222-3p	0.0625313	0.842069	0.986878
hsa-miR-22-5p	0.179825	0.842732	0.986878
hsa-miR-1185-1-3p	0.187853	0.844885	0.986878
hsa-miR-21-3p	0.114758	0.845509	0.986878
hsa-miR-181a-3p	0.104455	0.849146	0.986878
hsa-miR-151a-5p	0.129656	0.850627	0.986878
hsa-miR-361-3p	-0.127251	0.851117	0.986878
hsa-miR-143-3p	0.705	0.851303	0.986878
hsa-miR-339-5p	0.0867568	0.851654	0.986878
hsa-miR-203a	0.176524	0.853809	0.986878
hsa-miR-199a-3p	0.409484	0.854576	0.986878
hsa-miR-24-3p	0.154336	0.854724	0.986878
hsa-miR-199b-5p	0.158562	0.859425	0.986878
hsa-miR-769-5p	0.0924036	0.860178	0.986878
hsa-miR-376b-3p	-0.158315	0.864101	0.986878
hsa-miR-155-5p	0.173754	0.864865	0.986878
hsa-miR-503-3p	-0.151997	0.867867	0.986878
hsa-miR-196a-5p	0.0963619	0.871396	0.986878
hsa-miR-660-5p	-0.0644825	0.873704	0.986878
hsa-miR-424-5p	0.0478133	0.87441	0.986878
hsa-miR-21-5p	0.558087	0.876865	0.986878
hsa-miR-181a-5p	0.155348	0.87773	0.986878
hsa-miR-19a-3p	0.108367	0.879882	0.986878
hsa-miR-193a-5p	0.0952761	0.880393	0.986878
hsa-miR-708-5p	0.0963937	0.882604	0.986878
hsa-miR-450b-5p	0.0594297	0.887181	0.986878
hsa-miR-148b-5p	-0.140924	0.887875	0.986878
hsa-miR-625-3p	0.0860182	0.893129	0.986878
hsa-miR-200b-3p	-0.126348	0.89395	0.986878
hsa-let-7a-5p	0.559224	0.895394	0.986878
hsa-miR-1307-3p	-0.0489517	0.898237	0.986878
hsa-miR-1273h-5p	0.116443	0.898241	0.986878
hsa-miR-99b-5p	0.105404	0.904588	0.986878
hsa-miR-28-3p	-0.0446534	0.909356	0.986878
hsa-miR-454-3p	-0.0444784	0.909833	0.986878
hsa-let-7e-5p	0.0696451	0.915428	0.986878
hsa-let-7b-5p	0.35755	0.915733	0.986878
hsa-miR-99a-5p	-0.0939974	0.91598	0.986878
hsa-miR-30a-5p	0.0438301	0.916317	0.986878
hsa-miR-381-3p	0.0240853	0.920498	0.986878
hsa-miR-299-3p	0.0411214	0.921497	0.986878
hsa-miR-362-5p	0.0750254	0.92598	0.986878
hsa-miR-26a-5p	-0.10101	0.931441	0.986878
hsa-miR-1307-5p	0.0641871	0.934901	0.986878
hsa-miR-142-3p	0.0825184	0.935772	0.986878
hsa-miR-103a-3p	-0.0118786	0.936252	0.986878
hsa-miR-148a-3p	0.0618262	0.943518	0.986878
hsa-miR-335-5p	0.0385454	0.95549	0.986878
hsa-miR-23b-3p	-0.0458725	0.963774	0.988464
hsa-miR-29a-3p	0.0253143	0.974228	0.991509
hsa-miR-590-3p	-0.0205294	0.974282	0.991509
hsa-miR-125b-1-3p	0.00795163	0.983419	0.994943
hsa-miR-16-5p	-0.0335976	0.987875	0.994996
hsa-miR-361-5p	0.00257648	0.994684	0.996526
hsa-miR-34a-5p	0.00418609	0.996526	0.996526
