# Supplementary material for: Unraveling the Molecular Signature of Extracellular Vesicles From Endometrial-Derived Mesenchymal Stem Cells: Potential Modulatory Effects and Therapeutic Applications
Source: Front Bioeng Biotechnol. 2019 Dec 20;7:431. doi: 10.3389/fbioe.2019.00431 (PMC6932983; doi:10.3389/fbioe.2019.00431)
Supplement: Supplementary file 10 [file Table_10.XLSX]

## Sheet: Supp-Table_10
Supplementary table 10. Genes and functional targeted pathways by hsa-miR-196b-5p and hsa-miR-150-5p. IPA analysis of the differentially expressed miRNAs (FDR<0.05) in EV-endMSCs and IFNγ/EV-endMSCs. Only Experimentally observed targeted genes (microTargets) were represented. IFNγ/EV-endMSCs: Extracellular Vesicles derived from IFNγ-primed endometrial MSCs; IPA: Ingenuity pathway analysis.
microRNA	hsa-miR-150-5p									hsa-miR-196b-5p
microTarget	AICDA	Akt	BACH1	CEBPB	CSF1R	EGR2	MYB	PDGFB	VEGFA	ANXA1	HOXA7	HOXB8	HOXC8	HOXD8	IKBKB	KRT5	S100A9	SPRR2C
	Primary Immunodeficiency Signaling	14-3-3-mediated Signaling	NRF2-mediated Oxidative Stress Response	Acute Phase Response Signaling	Acute Myeloid Leukemia Signaling	Adipogenesis pathway	Sumoylation Pathway	Actin Cytoskeleton Signaling	Amyotrophic Lateral Sclerosis Signaling	Glucocorticoid Receptor Signaling					4-1BB Signaling in T Lymphocytes	Glucocorticoid Receptor Signaling	Osteoarthritis Pathway
	Salvage Pathways of Pyrimidine Deoxyribonucleotides	Acute Myeloid Leukemia Signaling		Adipogenesis pathway	IL-15 Production			Atherosclerosis Signaling	Axonal Guidance Signaling						Activation of IRF by Cytosolic Pattern Recognition Receptors		Role of IL-17A in Psoriasis
	Salvage Pathways of Pyrimidine Ribonucleotides	Acute Phase Response Signaling		Adrenomedullin signaling pathway	Macropinocytosis Signaling			Axonal Guidance Signaling	Bladder Cancer Signaling						Acute Phase Response Signaling
		Adrenomedullin signaling pathway		Glucocorticoid Receptor Signaling	Neuroinflammation Signaling Pathway			Clathrin-mediated Endocytosis Signaling	Clathrin-mediated Endocytosis Signaling						Angiopoietin Signaling
		AMPK Signaling		IL-12 Signaling and Production in Macrophages	Role of Osteoblasts			Ephrin Receptor Signaling	Colorectal Cancer Metastasis Signaling						Antioxidant Action of Vitamin C
		Amyloid Processing		IL-17 Signaling	Osteoclasts and Chondrocytes in Rheumatoid Arthritis			Glioblastoma Multiforme Signaling	Corticotropin Releasing Hormone Signaling						Apoptosis Signaling
		Angiopoietin Signaling		IL-17A Signaling in Fibroblasts	Sperm Motility			Glioma Signaling	EIF2 Signaling						April Mediated Signaling
		Apelin Cardiac Fibroblast Signaling Pathway		IL-6 Signaling				Hepatic Fibrosis / Hepatic Stellate Cell Activation	Endocannabinoid Cancer Inhibition Pathway						B Cell Activating Factor Signaling
		Apelin Cardiomyocyte Signaling Pathway		JAK/Stat Signaling				Human Embryonic Stem Cell Pluripotency	eNOS Signaling						B Cell Receptor Signaling
		Apelin Endothelial Signaling Pathway		Osteoarthritis Pathway				Integrin Signaling	Ephrin Receptor Signaling						Cardiac Hypertrophy Signaling (Enhanced)
		Apelin Muscle Signaling Pathway		Prolactin Signaling				Iron homeostasis signaling pathway	Hepatic Fibrosis / Hepatic Stellate Cell Activation						CD27 Signaling in Lymphocytes
		Axonal Guidance Signaling		Role of Macrophages				Macropinocytosis Signaling	HIF1α Signaling						CD28 Signaling in T Helper Cells
		B Cell Receptor Signaling		Fibroblasts and Endothelial Cells in Rheumatoid Arthritis				PAK Signaling	Hypoxia Signaling in the Cardiovascular System						CD40 Signaling
		Cancer Drug Resistance By Drug Efflux		Type II Diabetes Mellitus Signaling				PDGF Signaling	IL-6 Signaling						Chronic Myeloid Leukemia Signaling
		Cardiac Hypertrophy Signaling (Enhanced)		Unfolded protein response				PPAR Signaling	IL-8 Signaling						Death Receptor Signaling
		CD28 Signaling in T Helper Cells		VDR/RXR Activation				Renal Cell Carcinoma Signaling	ILK Signaling						Dendritic Cell Maturation
		Ceramide Signaling						Role of Macrophages	Inhibition of Angiogenesis by TSP1						FAT10 Cancer Signaling Pathway
		Chronic Myeloid Leukemia Signaling						Fibroblasts and Endothelial Cells in Rheumatoid Arthritis	mTOR Signaling						G-Protein Coupled Receptor Signaling
		Colorectal Cancer Metastasis Signaling						Sphingosine-1-phosphate Signaling	Nitric Oxide Signaling in the Cardiovascular System						Glucocorticoid Receptor Signaling
		CREB Signaling in Neurons						STAT3 Pathway	Osteoarthritis Pathway						Gα12/13 Signaling
		CTLA4 Signaling in Cytotoxic T Lymphocytes							Ovarian Cancer Signaling						Gαq Signaling
		CXCR4 Signaling							Pancreatic Adenocarcinoma Signaling						Hepatic Cholestasis
		Dendritic Cell Maturation							RAR Activation						iCOS-iCOSL Signaling in T Helper Cells
		DNA damage-induced 14-3-3σ Signaling							Relaxin Signaling						IL-1 Signaling
		Docosahexaenoic Acid (DHA) Signaling							Renal Cell Carcinoma Signaling						IL-10 Signaling
		EGF Signaling							Role of Macrophages						IL-12 Signaling and Production in Macrophages
		EIF2 Signaling							Fibroblasts and Endothelial Cells in Rheumatoid Arthritis						IL-17A Signaling in Airway Cells
		Endocannabinoid Cancer Inhibition Pathway							Role of Tissue Factor in Cancer						IL-17A Signaling in Fibroblasts
		Endocannabinoid Developing Neuron Pathway							STAT3 Pathway						IL-6 Signaling
		Endometrial Cancer Signaling							T Cell Exhaustion Signaling Pathway						IL-8 Signaling
		eNOS Signaling							VEGF Family Ligand-Receptor Interactions						Induction of Apoptosis by HIV1
		Ephrin Receptor Signaling							VEGF Signaling						iNOS Signaling
		Epithelial Adherens Junction Signaling													LPS-stimulated MAPK Signaling
		Erythropoietin Signaling													Lymphotoxin β Receptor Signaling
		Estrogen-Dependent Breast Cancer Signaling													Neuroinflammation Signaling Pathway
		FAK Signaling													NF-κB Activation by Viruses
		FAT10 Cancer Signaling Pathway													NF-κB Signaling
		Fc Epsilon RI Signaling													NGF Signaling
		Fcγ Receptor-mediated Phagocytosis in Macrophages and Monocytes													PEDF Signaling
		FGF Signaling													PI3K Signaling in B Lymphocytes
		FLT3 Signaling in Hematopoietic Progenitor Cells													PI3K/AKT Signaling
		FXR/RXR Activation													PKCθ Signaling in T Lymphocytes
		G Beta Gamma Signaling													PPAR Signaling
		G-Protein Coupled Receptor Signaling													PPARα/RXRα Activation
		Gap Junction Signaling													Production of Nitric Oxide and Reactive Oxygen Species in Macrophages
		Glioblastoma Multiforme Signaling													PTEN Signaling
		Glioma Signaling													RANK Signaling in Osteoclasts
		Glucocorticoid Receptor Signaling													Regulation of IL-2 Expression in Activated and Anergic T Lymphocytes
		GM-CSF Signaling													Role of Macrophages
		GP6 Signaling Pathway													Fibroblasts and Endothelial Cells in Rheumatoid Arthritis
		Gα12/13 Signaling													Role of NFAT in Regulation of the Immune Response
		Gαq Signaling													Role of Osteoblasts, Osteoclasts and Chondrocytes in Rheumatoid Arthritis
		HER-2 Signaling in Breast Cancer													Role of PKR in Interferon Induction and Antiviral Response
		Hereditary Breast Cancer Signaling													Role of RIG1-like Receptors in Antiviral Innate Immunity
		HGF Signaling													Small Cell Lung Cancer Signaling
		HIF1α Signaling													T Cell Receptor Signaling
		HMGB1 Signaling													Thrombin Signaling
		Human Embryonic Stem Cell Pluripotency													TNFR1 Signaling
		Huntington's Disease Signaling													TNFR2 Signaling
		iCOS-iCOSL Signaling in T Helper Cells													Toll-like Receptor Signaling
		IGF-1 Signaling													TWEAK Signaling
		IL-12 Signaling and Production in Macrophages													Type I Diabetes Mellitus Signaling
		IL-15 Signaling													Type II Diabetes Mellitus Signaling
		IL-17 Signaling
		IL-17A Signaling in Airway Cells
		IL-2 Signaling
		IL-22 Signaling
		IL-23 Signaling Pathway
		IL-3 Signaling
		IL-4 Signaling
		IL-6 Signaling
		IL-7 Signaling Pathway
		IL-8 Signaling
		ILK Signaling
		Inhibition of Angiogenesis by TSP1
		Insulin Receptor Signaling
		Integrin Signaling
		JAK/Stat Signaling
		Leptin Signaling in Obesity
		Lymphotoxin β Receptor Signaling
		Melanoma Signaling
		Molecular Mechanisms of Cancer
		Mouse Embryonic Stem Cell Pluripotency
		mTOR Signaling
		Myc Mediated Apoptosis Signaling
		Natural Killer Cell Signaling
		Neuregulin Signaling
		Neuroinflammation Signaling Pathway
		NF-κB Activation by Viruses
		NF-κB Signaling
		NGF Signaling
		Nitric Oxide Signaling in the Cardiovascular System
		Non-Small Cell Lung Cancer Signaling
		Opioid Signaling Pathway
		Ovarian Cancer Signaling
		P2Y Purigenic Receptor Signaling Pathway
		p53 Signaling
		p70S6K Signaling
		Pancreatic Adenocarcinoma Signaling
		PEDF Signaling
		PI3K Signaling in B Lymphocytes
		PI3K/AKT Signaling
		Production of Nitric Oxide and Reactive Oxygen Species in Macrophages
		Prostate Cancer Signaling
		PTEN Signaling
		PXR/RXR Activation
		RANK Signaling in Osteoclasts
		RAR Activation
		Regulation of eIF4 and p70S6K Signaling
		Regulation of the Epithelial-Mesenchymal Transition Pathway
		Relaxin Signaling
		Renal Cell Carcinoma Signaling
		Role of Macrophages, Fibroblasts and Endothelial Cells in Rheumatoid Arthritis
		Role of MAPK Signaling in the Pathogenesis of Influenza
		Role of NANOG in Mammalian Embryonic Stem Cell Pluripotency
		Role of NFAT in Cardiac Hypertrophy
		Role of NFAT in Regulation of the Immune Response
		Role of Osteoblasts, Osteoclasts and Chondrocytes in Rheumatoid Arthritis
		Role of PI3K/AKT Signaling in the Pathogenesis of Influenza
		Role of Tissue Factor in Cancer
		Sertoli Cell-Sertoli Cell Junction Signaling
		Small Cell Lung Cancer Signaling
		Sphingosine-1-phosphate Signaling
		SPINK1 General Cancer Pathway
		Synaptogenesis Signaling Pathway
		Systemic Lupus Erythematosus Signaling
		T Cell Exhaustion Signaling Pathway
		Telomerase Signaling
		Thrombin Signaling
		Tight Junction Signaling
		TR/RXR Activation
		TREM1 Signaling
		Type II Diabetes Mellitus Signaling
		VEGF Family Ligand-Receptor Interactions
		VEGF Signaling
		Wnt/β-catenin Signaling
